# Supplementary material for: Spontaneous Velocity Effect of Musical Expression on Self-Paced Walking
Source: PLoS One. 2016 May 11;11(5):e0154414. doi: 10.1371/journal.pone.0154414 (PMC4864300; doi:10.1371/journal.pone.0154414)
Supplement: S1 Table — The table contains the song ID, average BPM, artist and song title. (XLSX) [file pone.0154414.s001.xlsx]

## Sheet: Songs
ID	BPM	Artist	Title
091.29 - 000033138.wav	091.29	LeAnn Rimes	Blue
091.04 - 000007634.wav	091.33	John Mayall	Television Eye
093.48 - 000049279.wav	093.48	Billy Holliday	Foolin' Myself
094.01 - 000031460.wav	094.01	Kamini	J'suis Blanc
096.19 - 000007524.wav	096.19	J.J. Cale	Crazy Mama
096.35 - 000048561.wav	096.35	Love Unlimited	I Can't Let Him Down
096.83 - 000031829.wav	096.83	Chris Rea & Elton John	If you were me
097.50 - 000017381.wav	097.50	Marc Hamilton	Comme j'ai toujours envie d'aimer
097.64 - 000038013.wav	097.64	The Gino Marinello Orchestra	Somethin' Stupid
097.86 - 000003031.wav	097.86	Percy Sledge	My special prayer
097.92 - 000032576.wav	097.92	Patricia Kaas	Mon mec à moi
098.00 - 000013942.3.wav	098.00	Koos Alberts	Moeder, ik mis je
098.05 - 000030186.wav	098.05	Dr. Octagon	3000
098.14 - Beats of love.wav	098.14	Nacht und Nebel	Beats of Love
098.22 - 000029899.wav	098.22	Beastie Boys	Sure Shot
098.42 - 000049021.wav	098.42	Hi-Gloss	You'll never know
099.83 - 000061281.wav	099.83	Whitney Houston	Oh Yes
100.51 - Do You Really Want To Hurt Me.wav	100.51	Culture Club	Do You really want to hurt me
101.01 - 000012978.3.wav	101.01	Snoop Dogg Feat. Pharrell & Uncle Charlie Wilson	Beautiful
101.01 - 000001419.3.wav	101.01	Color me badd	I wanna sex you up
101.03 - 000029901.3.wav	101.03	Beasty Boys	The Negotiation Limerick File
101.08 - 000016635.3.wav	101.08	Michel Fugain	Chante
101.45 - 000003587.wav	101.45	Kyo	Révolutions
101.92 - 000028002.3.wav	101.92	Kris Kross	Jump
102.00 - Benny Neyman - Hommage Aan Conny Vandenbos.3.wav	102.00	Benny Neyman	Wie weet wat liefde is (Hommage Aan Conny Vandenbos)
102.76 - 000044379.3.wav	102.76	Crowded House	Fall At Your Feet
103.01 - 000002789.wav	103.01	Carl Douglas	Kung Fu Fighting
104.71 - 000001760.3.wav	104.71	Sarah Bettens & Frankie Miller	Why don't you try me
104.78 - 000004103.wav	104.78	Severed Heads	The Ant Can See Legs
105.00 - 000051038.3.wav	105.00	Jef Neve	Abschied
105.89 - 000029256.3.wav	105.89	Mc Solaar	Qui sème le vent récolte le tempo
106.23 - 000057691.wav	106.23	Oscar Benton	Helpless
106.99 - Roisin Murphy - Ramalama Bang Bang.wav	106.99	Roísín Murphy	Ramalama (Bang Bang)
107.05 - 000009283.3.wav	107.05	Rod Stewart	My Heart Stood Still
107.45 - 000044571.3.wav	107.45	The Dandy Warhols	Minnesoter
107.86 - 000045247.3.wav	107.86	Zappacosta	Overload
108.03 - 000027622.3.wav	108.03	Within Temptation	Pale
108.77 - 000047071.wav	108.77	Earl Bostic	Flamingo
109.91 - 000002803.3.wav	109.91	Indeep	Last Night A DJ Saved My Life
110.00 - 000010374.3.wav	110.00	Gregorian	Fade to grey
110.05 - 000041850.3.wav	110.05		Latin version "All night long"
110.43 - 000039249.wav	110.43	Zero 7	The Pageant of the Bizarre
110.86 - 000002864.wav	110.86	Janet Jackson & Herb Alpert	Diamonds
111.00 - 000064508.wav	111.00	The Afghan Whigs	Citi Soleil
111.37 - 000021252.3.wav	111.37	Jovanotti	Libera L'anima
112.88 - 000017020.3.wav	112.88	113 Clan	Au Summum
115.00 - 000065444.3.wav	115.00	Jordin Sparks	S.O.S. (Let The Music Play)
115.01 - 000034433.3.wav	115.01	John Adorney	In Bloom
115.05 - 000063350.3.wav	115.05	Die Edlseer	Heya Hoppala
115.97 - 000002259.wav	115.97	Korn	Word Up!
116.00 - 000017287.wav	116.00	Chimene Badi	Entre nous
116.01 - 000038567.3.wav	116.01	Petra Berger	Now's the time
116.14 - 000029738.wav	116.14	Amy Winehouse	Take the Box
116.16 - 000026485.3.wav	116.16	The Orb	Blue Room
116.72 - 000004136.wav	116.72	Thompson Twins	In the name of love
117.95 - 000017694.wav	117.95	Sharon Shannon	Bonnie Mulligan
118.04 - 000022496.3.wav	118.04	The Rapture	Get Myself Into It
118.10 - 000047927.3.wav	118.10	Ange	Bonnet Rouge
119.08 - 000054687.3.wav	119.08	The Kills	Black Balloon
119.29 - Interpol - All Fired Up.wav	119.29	Interpol	All Fired Up
119.49 - 000002881.3.wav	119.49	Maria Vidal	Body Rock
119.88 - 000024463.3.wav	119.88	Kaoma	Dançando Lambada
120.49 - 000067004.3.wav	120.49	Bryan Adams	Hey Honey (I'm Packing You In)
120.99 - Royksopp - The Girl And The Robot.wav	120.99	Röyksopp	The girl and the robot
121.48 - 000063794.wav	121.48	The Specials	Stereotype
122.00 - 000061581.wav	122.00	Akon ft. Sweet Rush	Troublemaker
122.77 - 000033203.3.wav	122.77	Pam Tillis	When You Walk In The Room
124.63 - 000002948.3.wav	124.63	Boney M.	Daddy Cool
125.80 - 000034661.3.wav	125.80	Larry Tee ft. Princess Superstar	Work It Out (Licky)
126.02 - 000036614.wav	126.02	Africanism	Block Party
126.10 - 000054745.3.wav	126.10	Faithless	Angeline
127.11 - 000005065.7.wav	127.11	Rammstein	Spieluhr
127.51 - 000037015.wav	127.51	Diana Ross	Chain reaction
127.98 - Miss Kittin - Playmate of the Century.wav	127.98	Miss Kittin	Playmate of the century
128.50 - 000017219.3.wav	128.50	Steeve Estatof	Garde moi
128.99 - 000045040.3.wav	128.99	Boys Noize	Vergiftet
129.00 - 000046003.3.wav	129.00	Ampersand	Fake Motherf*****z
129.91 - 000042540.3.wav	129.91	Trilok Gurtu	Future Heat (Remix)
129.99 - 000046636.3.wav	129.99	Booba ft. 92 izi	Izi life
131.02 - 000023655.3.wav	131.02	Chicane ft. Moya Brennan	Saltwater (the thrillseekers remix)
131.98 - 000027584.3.wav	131.98	Unleashed	Longt nid
133.04 - 000061021.3.wav	133.04	VanVelzen	Truth Of The Matter
136.99 - 000030058.3.wav	136.99	DJ Food	Akaire
137.99 - 000023668.3.wav	137.99	Rapid Eye	Circa-Forever (Chillseeking remix)
