# Supplementary material for: Spontaneous Velocity Effect of Musical Expression on Self-Paced Walking
Source: PLoS One. 2016 May 11;11(5):e0154414. doi: 10.1371/journal.pone.0154414 (PMC4864300; doi:10.1371/journal.pone.0154414)
Supplement: S1 File — (XLSX) [file pone.0154414.s002.xlsx]

## Sheet: All
Participant	Block	PlayOrder	SongTitle	nrOfOccurrences	BMRI2_b1	BMRI2_b2	BMRI2_b3	BMRI2_b4	BMRI2_b5	BMRI2_b6	BMRI2_total	BPM	SPM	StrideLength	NormStrideLength	StrideVelocity	NormStrideVelocity	PredeterminedAR	ResVecLen	InSync	Sex	Age_yr	Body_length_cm	Body_weight_kg	Dominant_ hand	Music_education	Type_of_music_education_dko	Type_of_music_education_autodidact	Type_of_music_education_privat_lessons	Type_of_music_education_conservatory	Type_of_music_education_musicology	Type_of_music_education_other (text)	Years_music_education	Type_of_instrument	Dance_frequency	Dance_education	Type_of_dance_education	Jog_frequency	Jog_partner	Jogging_&_music	Frequency_other_sports	Type_of_sports	Extraversion	Agreeableness	Conscientiousness	Neuroticism	Openness
p03	1	2	111.00 - 000064508.wav	12	5	5	4	3	3	3	23	108.234	111.571	1.54173	1.02392	1.43346	1.0616	1	0.04	0	1	26	176	71	1	1	0	0	0	0	0	Middelbaar: muzikale opvoeding	2	harmonica: op gehoor	3	1	Latijns 16 maanden, Amerik. dansen	4	0	1	4	zwemmen	3.5	3.44444	2.55556	2.375	3.9
p03	1	4	111.37 - 000021252.3.wav	11	6	5	6	5	5	5	32	109.107	110.14	1.55741	1.00868	1.42942	1.02922	1	0.13	0	1	26	176	71	1	1	0	0	0	0	0	Middelbaar: muzikale opvoeding	2	harmonica: op gehoor	3	1	Latijns 16 maanden, Amerik. dansen	4	0	1	4	zwemmen	3.5	3.44444	2.55556	2.375	3.9
p03	1	6	104.71 - 000001760.3.wav	10	5	6	6	4	7	6	34	108.735	109.693	1.5686	1.0176	1.43385	1.03139	1	0.56	0	1	26	176	71	1	1	0	0	0	0	0	Middelbaar: muzikale opvoeding	2	harmonica: op gehoor	3	1	Latijns 16 maanden, Amerik. dansen	4	0	1	4	zwemmen	3.5	3.44444	2.55556	2.375	3.9
p03	1	8	105.00 - 000051038.3.wav	9	3	2	3	1	3	2	14	107.045	106.195	1.53529	0.993214	1.35864	0.993271	0	0.52	0	1	26	176	71	1	1	0	0	0	0	0	Middelbaar: muzikale opvoeding	2	harmonica: op gehoor	3	1	Latijns 16 maanden, Amerik. dansen	4	0	1	4	zwemmen	3.5	3.44444	2.55556	2.375	3.9
p03	1	10	108.77 - 000047071.wav	13	6	7	7	4	7	6	37	104.633	105.357	1.55021	1.01931	1.36115	1.02366	2	0.66	0	1	26	176	71	1	1	0	0	0	0	0	Middelbaar: muzikale opvoeding	2	harmonica: op gehoor	3	1	Latijns 16 maanden, Amerik. dansen	4	0	1	4	zwemmen	3.5	3.44444	2.55556	2.375	3.9
p03	1	12	107.86 - 000045247.3.wav	13	6	5	5	4	5	4	29	104.757	106.914	1.55039	1.00929	1.38125	1.03047	1	0.26	0	1	26	176	71	1	1	0	0	0	0	0	Middelbaar: muzikale opvoeding	2	harmonica: op gehoor	3	1	Latijns 16 maanden, Amerik. dansen	4	0	1	4	zwemmen	3.5	3.44444	2.55556	2.375	3.9
p03	1	14	099.83 - 000061281.wav	7								103.383	103.909	1.54894	1.00465	1.34113	1.01373	2	0.36	0	1	26	176	71	1	1	0	0	0	0	0	Middelbaar: muzikale opvoeding	2	harmonica: op gehoor	3	1	Latijns 16 maanden, Amerik. dansen	4	0	1	4	zwemmen	3.5	3.44444	2.55556	2.375	3.9
p03	1	16	098.22 - 000029899.wav	5								102.285	102.89	1.5537	1.01387	1.33232	1.02129	1	0.47	0	1	26	176	71	1	1	0	0	0	0	0	Middelbaar: muzikale opvoeding	2	harmonica: op gehoor	3	1	Latijns 16 maanden, Amerik. dansen	4	0	1	4	zwemmen	3.5	3.44444	2.55556	2.375	3.9
p03	1	18	098.14 - Beats of love.wav	5								101.772	103.208	1.58815	1.02997	1.36596	1.04673	2	0.43	0	1	26	176	71	1	1	0	0	0	0	0	Middelbaar: muzikale opvoeding	2	harmonica: op gehoor	3	1	Latijns 16 maanden, Amerik. dansen	4	0	1	4	zwemmen	3.5	3.44444	2.55556	2.375	3.9
p03	1	20	110.43 - 000039249.wav	14								105.051	101.591	1.54971	0.989014	1.31199	0.955971	0	0.28	0	1	26	176	71	1	1	0	0	0	0	0	Middelbaar: muzikale opvoeding	2	harmonica: op gehoor	3	1	Latijns 16 maanden, Amerik. dansen	4	0	1	4	zwemmen	3.5	3.44444	2.55556	2.375	3.9
p03	1	22	096.19 - 000007524.wav	4								99.5474	99.945	1.55655	1.01822	1.29656	1.01695	2	0.34	0	1	26	176	71	1	1	0	0	0	0	0	Middelbaar: muzikale opvoeding	2	harmonica: op gehoor	3	1	Latijns 16 maanden, Amerik. dansen	4	0	1	4	zwemmen	3.5	3.44444	2.55556	2.375	3.9
p03	2	2	112.88 - 000017020.3.wav	15	4	3	4	3	2	3	19	109.437	107.391	1.58788	1.02494	1.42093	1.0135	1	0.19	0	1	26	176	71	1	1	0	0	0	0	0	Middelbaar: muzikale opvoeding	2	harmonica: op gehoor	3	1	Latijns 16 maanden, Amerik. dansen	4	0	1	4	zwemmen	3.5	3.44444	2.55556	2.375	3.9
p03	2	4	110.86 - 000002864.wav	12	4	4	4	3	3	3	21	107.359	106.905	1.58764	1.01214	1.41442	1.0032	1	0.67	0	1	26	176	71	1	1	0	0	0	0	0	Middelbaar: muzikale opvoeding	2	harmonica: op gehoor	3	1	Latijns 16 maanden, Amerik. dansen	4	0	1	4	zwemmen	3.5	3.44444	2.55556	2.375	3.9
p03	2	6	110.00 - 000010374.3.wav	11	2	3	3	1	2	2	13	104.722	106.818	1.57771	0.99899	1.40434	1.01375	0	0.34	0	1	26	176	71	1	1	0	0	0	0	0	Middelbaar: muzikale opvoeding	2	harmonica: op gehoor	3	1	Latijns 16 maanden, Amerik. dansen	4	0	1	4	zwemmen	3.5	3.44444	2.55556	2.375	3.9
p03	2	8	105.89 - 000029256.3.wav	12	4	3	3	5	3	4	22	107.438	106.687	1.59017	1.01895	1.41366	1.00338	1	0.76	1	1	26	176	71	1	1	0	0	0	0	0	Middelbaar: muzikale opvoeding	2	harmonica: op gehoor	3	1	Latijns 16 maanden, Amerik. dansen	4	0	1	4	zwemmen	3.5	3.44444	2.55556	2.375	3.9
p03	2	10	101.01 - 000001419.3.wav	8	3	3	2	2	2	2	14	105.597	106.246	1.5908	1.00054	1.40827	1.00886	2	0.55	0	1	26	176	71	1	1	0	0	0	0	0	Middelbaar: muzikale opvoeding	2	harmonica: op gehoor	3	1	Latijns 16 maanden, Amerik. dansen	4	0	1	4	zwemmen	3.5	3.44444	2.55556	2.375	3.9
p03	2	12	101.01 - 000012978.3.wav	7	3	2	3	2	2	2	14	105.539	105.041	1.58986	1.02336	1.39157	1.01887	1	0.61	0	1	26	176	71	1	1	0	0	0	0	0	Middelbaar: muzikale opvoeding	2	harmonica: op gehoor	3	1	Latijns 16 maanden, Amerik. dansen	4	0	1	4	zwemmen	3.5	3.44444	2.55556	2.375	3.9
p03	2	14	100.51 - Do You Really Want To Hurt Me.wav	7	3	4	4	2	4	4	21	104.008	104.594	1.57079	0.98048	1.36909	0.989561	0	0.43	0	1	26	176	71	1	1	0	0	0	0	0	Middelbaar: muzikale opvoeding	2	harmonica: op gehoor	3	1	Latijns 16 maanden, Amerik. dansen	4	0	1	4	zwemmen	3.5	3.44444	2.55556	2.375	3.9
p03	2	16	098.00 - 000013942.3.wav	4	1	1	2	1	2	2	9	102.577	102.077	1.5897	1.00797	1.3524	1.00778	0	0.78	1	1	26	176	71	1	1	0	0	0	0	0	Middelbaar: muzikale opvoeding	2	harmonica: op gehoor	3	1	Latijns 16 maanden, Amerik. dansen	4	0	1	4	zwemmen	3.5	3.44444	2.55556	2.375	3.9
p03	2	18	097.64 - 000038013.wav	4	2	2	3	1	3	2	13	100.635	99.4736	1.57692	1.0405	1.30712	1.03073	2	0.49	0	1	26	176	71	1	1	0	0	0	0	0	Middelbaar: muzikale opvoeding	2	harmonica: op gehoor	3	1	Latijns 16 maanden, Amerik. dansen	4	0	1	4	zwemmen	3.5	3.44444	2.55556	2.375	3.9
p03	2	20	096.35 - 000048561.wav	3	4	3	3	2	2	3	17	100.766	101.655	1.56603	0.996023	1.32626	1.01355	1	0.39	0	1	26	176	71	1	1	0	0	0	0	0	Middelbaar: muzikale opvoeding	2	harmonica: op gehoor	3	1	Latijns 16 maanden, Amerik. dansen	4	0	1	4	zwemmen	3.5	3.44444	2.55556	2.375	3.9
p03	2	22	097.50 - 000017381.wav	4	1	1	1	1	2	2	8	100.529	99.2597	1.57557	0.975985	1.30326	0.960638	0	0.34	0	1	26	176	71	1	1	0	0	0	0	0	Middelbaar: muzikale opvoeding	2	harmonica: op gehoor	3	1	Latijns 16 maanden, Amerik. dansen	4	0	1	4	zwemmen	3.5	3.44444	2.55556	2.375	3.9
p04	1	2	119.29 - Interpol - All Fired Up.wav	12	4	3	4	3	3	3	20	115.559	114.081	1.43473	0.996247	1.36375	0.981452	1	0.58	0	0	24	164	69	0	1	1	0	0	0	0		2		2	1	modern 5 j	0			3	BBB	3.25	4	3.33333	2.5	2.5
p04	1	4	119.49 - 000002881.3.wav	11	5	3	4	4	3	5	24	114.854	114.552	1.4391	1.00282	1.37366	0.997886	1	0.94	1	0	24	164	69	0	1	1	0	0	0	0		2		2	1	modern 5 j	0			3	BBB	3.25	4	3.33333	2.5	2.5
p04	1	6	119.88 - 000024463.3.wav	10	3	3	3	3	3	3	18	114.004	113.978	1.4374	1.01029	1.36518	1.00557	1	0.93	1	0	24	164	69	0	1	1	0	0	0	0		2		2	1	modern 5 j	0			3	BBB	3.25	4	3.33333	2.5	2.5
p04	1	8	110.00 - 000010374.3.wav	11	2	2	2	2	2	2	12	114.472	112.523	1.42203	1.00011	1.33338	0.981485	0	0.14	0	0	24	164	69	0	1	1	0	0	0	0		2		2	1	modern 5 j	0			3	BBB	3.25	4	3.33333	2.5	2.5
p04	1	12	105.89 - 000029256.3.wav	12	6	3	4	4	3	5	25	111.144	109.819	1.42459	1.01133	1.3037	0.999143	1	0.33	0	0	24	164	69	0	1	1	0	0	0	0		2		2	1	modern 5 j	0			3	BBB	3.25	4	3.33333	2.5	2.5
p04	1	14	106.23 - 000057691.wav	10	2	2	2	2	2	2	12	110.615	110.764	1.42228	0.996674	1.31273	0.998701	2	0.69	0	0	24	164	69	0	1	1	0	0	0	0		2		2	1	modern 5 j	0			3	BBB	3.25	4	3.33333	2.5	2.5
p04	1	16	104.78 - 000004103.wav	10	4	3	2	4	3	2	18	109.25	108.959	1.43751	1.00952	1.30518	1.01129	2	0.95	1	0	24	164	69	0	1	1	0	0	0	0		2		2	1	modern 5 j	0			3	BBB	3.25	4	3.33333	2.5	2.5
p04	1	18	104.71 - 000001760.3.wav	10	5	4	4	4	3	3	23	109.359	110.661	1.42647	1.00688	1.3153	1.01374	1	0.22	0	0	24	164	69	0	1	1	0	0	0	0		2		2	1	modern 5 j	0			3	BBB	3.25	4	3.33333	2.5	2.5
p04	1	20	105.00 - 000051038.3.wav	9	2	2	1	1	1	1	8	109.306	108.545	1.42141	1.00314	1.28569	0.993092	0	0.3	0	0	24	164	69	0	1	1	0	0	0	0		2		2	1	modern 5 j	0			3	BBB	3.25	4	3.33333	2.5	2.5
p04	1	22	106.99 - Roisin Murphy - Ramalama Bang Bang.wav	12	3	2	2	2	2	2	13	108.362	109.267	1.44241	1.01986	1.31332	1.0245	1	0.56	0	0	24	164	69	0	1	1	0	0	0	0		2		2	1	modern 5 j	0			3	BBB	3.25	4	3.33333	2.5	2.5
p04	2	2	107.45 - 000044571.3.wav	12	5	5	5	5	4	4	28	111.776	111.311	1.43197	1.00227	1.32816	0.998068	1	0.87	1	0	24	164	69	0	1	1	0	0	0	0		2		2	1	modern 5 j	0			3	BBB	3.25	4	3.33333	2.5	2.5
p04	2	4	107.86 - 000045247.3.wav	13	5	5	5	5	4	5	29	111.562	111.564	1.45181	1.01054	1.34968	1.01162	1	0.91	1	0	24	164	69	0	1	1	0	0	0	0		2		2	1	modern 5 j	0			3	BBB	3.25	4	3.33333	2.5	2.5
p04	2	6	109.91 - 000002803.3.wav	13	4	4	4	5	5	5	27	111.055	110.992	1.45395	1.01591	1.34475	1.01263	1	0.95	1	0	24	164	69	0	1	1	0	0	0	0		2		2	1	modern 5 j	0			3	BBB	3.25	4	3.33333	2.5	2.5
p04	2	8	110.05 - 000041850.3.wav	13	5	4	5	5	4	4	27	112.097	112.005	1.45194	1.00294	1.35516	0.999847	1	0.91	1	0	24	164	69	0	1	1	0	0	0	0		2		2	1	modern 5 j	0			3	BBB	3.25	4	3.33333	2.5	2.5
p04	2	10	110.43 - 000039249.wav	14	3	3	3	3	3	3	18	112.266	109.708	1.4431	1.00725	1.31929	0.986209	0	0.1	0	0	24	164	69	0	1	1	0	0	0	0		2		2	1	modern 5 j	0			3	BBB	3.25	4	3.33333	2.5	2.5
p04	2	12	108.77 - 000047071.wav	13	5	3	3	3	3	4	21	110.117	110.348	1.45268	1.00402	1.33576	1.00554	2	0.91	1	0	24	164	69	0	1	1	0	0	0	0		2		2	1	modern 5 j	0			3	BBB	3.25	4	3.33333	2.5	2.5
p04	2	14	112.88 - 000017020.3.wav	15	5	4	4	4	4	4	25	109.153	109.037	1.4598	1.01661	1.32641	1.01504	1	0.97	1	0	24	164	69	0	1	1	0	0	0	0		2		2	1	modern 5 j	0			3	BBB	3.25	4	3.33333	2.5	2.5
p04	2	16	115.00 - 000065444.3.wav	14	6	5	5	5	5	5	31	109.536	109.676	1.4469	1.01114	1.32239	1.00602	1	0.95	1	0	24	164	69	0	1	1	0	0	0	0		2		2	1	modern 5 j	0			3	BBB	3.25	4	3.33333	2.5	2.5
p04	2	18	110.86 - 000002864.wav	12	4	4	5	5	4	4	26	109.08	108.744	1.43834	1.00305	1.30343	1.00321	1	0.96	1	0	24	164	69	0	1	1	0	0	0	0		2		2	1	modern 5 j	0			3	BBB	3.25	4	3.33333	2.5	2.5
p04	2	20	101.45 - 000003587.wav	7	3	3	3	3	3	2	17	106.465	107.663	1.44043	1.00355	1.29227	1.01193	2	0.4	0	0	24	164	69	0	1	1	0	0	0	0		2		2	1	modern 5 j	0			3	BBB	3.25	4	3.33333	2.5	2.5
p04	2	22	111.00 - 000064508.wav	12	4	4	4	4	4	4	24	107.611	108.043	1.43556	1.00625	1.29244	1.01324	1	0.67	0	0	24	164	69	0	1	1	0	0	0	0		2		2	1	modern 5 j	0			3	BBB	3.25	4	3.33333	2.5	2.5
p05	1	2	115.97 - 000002259.wav	13	3	4	2	3	3	5	20	111.683	111.465	1.46349	0.988952	1.3594	0.989286	2	0.93	1	0	32	162	62	1	1	0	1	0	0	0		3	dwarsfluit	2	0		3	2	2	1	schaatsen zonder muziek	2.375	3.11111	3.11111	3.75	3.5
p05	1	4	115.00 - 000065444.3.wav	14	4	6	6	3	4	6	29	109.339	109.329	1.46249	1.00197	1.33241	1.00143	1	0.98	1	0	32	162	62	1	1	0	1	0	0	0		3	dwarsfluit	2	0		3	2	2	1	schaatsen zonder muziek	2.375	3.11111	3.11111	3.75	3.5
p05	1	6	115.05 - 000063350.3.wav	12	4	1	2	2	2	2	13	109.719	109.164	1.44219	0.988959	1.31199	0.979908	1	0.74	1	0	32	162	62	1	1	0	1	0	0	0		3	dwarsfluit	2	0		3	2	2	1	schaatsen zonder muziek	2.375	3.11111	3.11111	3.75	3.5
p05	1	8	106.23 - 000057691.wav	10	2	2	2	1	4	4	15	108.417	111.769	1.47326	1.01956	1.37226	1.05113	2	0.12	0	0	32	162	62	1	1	0	1	0	0	0		3	dwarsfluit	2	0		3	2	2	1	schaatsen zonder muziek	2.375	3.11111	3.11111	3.75	3.5
p05	1	10	116.00 - 000017287.wav	13	4	5	5	3	5	5	27	112.24	111.866	1.45654	0.991972	1.3578	0.988769	2	0.95	1	0	32	162	62	1	1	0	1	0	0	0		3	dwarsfluit	2	0		3	2	2	1	schaatsen zonder muziek	2.375	3.11111	3.11111	3.75	3.5
p05	1	12	116.14 - 000029738.wav	13	4	2	3	3	2	5	19	112.015	111.809	1.46415	0.998591	1.36415	0.9977	0	0.87	1	0	32	162	62	1	1	0	1	0	0	0		3	dwarsfluit	2	0		3	2	2	1	schaatsen zonder muziek	2.375	3.11111	3.11111	3.75	3.5
p05	1	14	116.01 - 000038567.3.wav	12	4	3	6	3	5	4	25	110.679	110.655	1.44041	0.993109	1.32819	0.993887	2	0.96	1	0	32	162	62	1	1	0	1	0	0	0		3	dwarsfluit	2	0		3	2	2	1	schaatsen zonder muziek	2.375	3.11111	3.11111	3.75	3.5
p05	1	16	115.01 - 000034433.3.wav	15	5	4	3	3	5	1	21	109.451	109.848	1.46251	1.00317	1.33876	1.00905	1	0.77	1	0	32	162	62	1	1	0	1	0	0	0		3	dwarsfluit	2	0		3	2	2	1	schaatsen zonder muziek	2.375	3.11111	3.11111	3.75	3.5
p05	1	18	106.99 - Roisin Murphy - Ramalama Bang Bang.wav	12	4	4	5	3	5	6	27	109.201	109.167	1.46663	1.00873	1.3342	1.00282	1	0.87	1	0	32	162	62	1	1	0	1	0	0	0		3	dwarsfluit	2	0		3	2	2	1	schaatsen zonder muziek	2.375	3.11111	3.11111	3.75	3.5
p05	1	20	107.45 - 000044571.3.wav	12	5	4	3	3	4	3	22	109.187	109.139	1.48279	1.00783	1.34855	1.0049	1	0.88	1	0	32	162	62	1	1	0	1	0	0	0		3	dwarsfluit	2	0		3	2	2	1	schaatsen zonder muziek	2.375	3.11111	3.11111	3.75	3.5
p05	1	22	107.05 - 000009283.3.wav	11	5	3	2	2	4	3	19	108.375	108.042	1.42165	0.955387	1.27991	0.95631	0	0.95	1	0	32	162	62	1	1	0	1	0	0	0		3	dwarsfluit	2	0		3	2	2	1	schaatsen zonder muziek	2.375	3.11111	3.11111	3.75	3.5
p05	2	2	108.03 - 000027622.3.wav	10	3	3	3	2	4	4	19	107.875	107.93	1.47305	1.00224	1.32485	1.00505	2	0.95	1	0	32	162	62	1	1	0	1	0	0	0		3	dwarsfluit	2	0		3	2	2	1	schaatsen zonder muziek	2.375	3.11111	3.11111	3.75	3.5
p05	2	4	109.91 - 000002803.3.wav	13	5	6	5	3	2	6	27	108.234	108.635	1.46224	1.00062	1.32361	1.00031	1	0.97	1	0	32	162	62	1	1	0	1	0	0	0		3	dwarsfluit	2	0		3	2	2	1	schaatsen zonder muziek	2.375	3.11111	3.11111	3.75	3.5
p05	2	6	110.05 - 000041850.3.wav	13	5	4	4	5	5	5	28	108.314	108.23	1.46943	0.989805	1.32526	0.991117	1	0.96	1	0	32	162	62	1	1	0	1	0	0	0		3	dwarsfluit	2	0		3	2	2	1	schaatsen zonder muziek	2.375	3.11111	3.11111	3.75	3.5
p05	2	8	102.76 - 000044379.3.wav	7	5	3	3	2	3	3	19	107.074	106.923	1.46806	0.996821	1.30803	0.994638	0	0.94	1	0	32	162	62	1	1	0	1	0	0	0		3	dwarsfluit	2	0		3	2	2	1	schaatsen zonder muziek	2.375	3.11111	3.11111	3.75	3.5
p05	2	10	102.00 - Benny Neyman - Hommage Aan Conny Vandenbos.3.wav	7	5	2	4	3	2	4	20	106.535	106.453	1.45282	0.986985	1.28879	0.990567	0	0.94	1	0	32	162	62	1	1	0	1	0	0	0		3	dwarsfluit	2	0		3	2	2	1	schaatsen zonder muziek	2.375	3.11111	3.11111	3.75	3.5
p05	2	12	101.03 - 000029901.3.wav	7	5	5	3	2	3	5	23	104.514	104.63	1.45907	1.0048	1.27217	1.00946	1	0.48	0	0	32	162	62	1	1	0	1	0	0	0		3	dwarsfluit	2	0		3	2	2	1	schaatsen zonder muziek	2.375	3.11111	3.11111	3.75	3.5
p05	2	14	098.42 - 000049021.wav	5	4	4	5	3	3	5	24	102.253	101.889	1.45782	0.99735	1.23779	0.997385	1	0.95	1	0	32	162	62	1	1	0	1	0	0	0		3	dwarsfluit	2	0		3	2	2	1	schaatsen zonder muziek	2.375	3.11111	3.11111	3.75	3.5
p05	2	16	097.86 - 000003031.wav	5	3	3	2	3	3	3	17	102.07	101.845	1.43792	0.980117	1.22035	0.981454	0	0.96	1	0	32	162	62	1	1	0	1	0	0	0		3	dwarsfluit	2	0		3	2	2	1	schaatsen zonder muziek	2.375	3.11111	3.11111	3.75	3.5
p05	2	18	101.08 - 000016635.3.wav	7	5	5	5	4	5	4	28	101.915	101.918	1.46687	1.0179	1.2458	1.01596	1	0.83	1	0	32	162	62	1	1	0	1	0	0	0		3	dwarsfluit	2	0		3	2	2	1	schaatsen zonder muziek	2.375	3.11111	3.11111	3.75	3.5
p05	2	20	096.83 - 000031829.wav	4	5	3	3	3	3	4	21	101.407	102.508	1.47143	1.01208	1.25689	1.02263	0	0.32	0	0	32	162	62	1	1	0	1	0	0	0		3	dwarsfluit	2	0		3	2	2	1	schaatsen zonder muziek	2.375	3.11111	3.11111	3.75	3.5
p05	2	22	101.45 - 000003587.wav	7	4	5	5	3	4	5	26	102.217	102.11	1.44779	0.990937	1.2319	0.981429	2	0.91	1	0	32	162	62	1	1	0	1	0	0	0		3	dwarsfluit	2	0		3	2	2	1	schaatsen zonder muziek	2.375	3.11111	3.11111	3.75	3.5
p06	1	2	099.83 - 000061281.wav	7	3	2	2	3	2	2	14	104.793	104.906	1.45028	1.01773	1.2678	1.01759	2	0.91	1	0	17	163	55	1	1	0	1	0	0	0	kso + koor + aml	2	piano, zang	2	1	hedendaagse dans 3 jaar	3	0	0	2	volleybal - zonder muziek	4.125	4.33333	3.22222	4.25	4.7
p06	1	4	101.01 - 000012978.3.wav	7	4	3	4	4	4	4	23	106.038	106.311	1.44383	1.01126	1.27896	1.00969	1	0.48	0	0	17	163	55	1	1	0	1	0	0	0	kso + koor + aml	3	piano, zang	2	1	hedendaagse dans 3 jaar	3	0	0	2	volleybal - zonder muziek	4.125	4.33333	3.22222	4.25	4.7
p06	1	6	101.03 - 000029901.3.wav	7	5	4	4	4	4	4	25	106.027	105.905	1.46663	1.00977	1.29429	1.01065	1	0.95	1	0	17	163	55	1	1	0	1	0	0	0	kso + koor + aml	4	piano, zang	2	1	hedendaagse dans 3 jaar	3	0	0	2	volleybal - zonder muziek	4.125	4.33333	3.22222	4.25	4.7
p06	1	8	102.00 - Benny Neyman - Hommage Aan Conny Vandenbos.3.wav	7	2	3	2	2	3	2	14	106.499	106.477	1.48202	1.01399	1.31511	1.01187	0	0.8	1	0	17	163	55	1	1	0	1	0	0	0	kso + koor + aml	5	piano, zang	2	1	hedendaagse dans 3 jaar	3	0	0	2	volleybal - zonder muziek	4.125	4.33333	3.22222	4.25	4.7
p06	1	10	101.92 - 000028002.3.wav	7	5	6	6	5	5	6	33	106.864	107.172	1.48546	0.996909	1.32662	0.998473	1	0.97	1	0	17	163	55	1	1	0	1	0	0	0	kso + koor + aml	6	piano, zang	2	1	hedendaagse dans 3 jaar	3	0	0	2	volleybal - zonder muziek	4.125	4.33333	3.22222	4.25	4.7
p06	1	12	111.37 - 000021252.3.wav	11	2	2	2	2	3	2	13	107.563	107.46	1.48927	1.0232	1.33363	1.02054	1	0.92	1	0	17	163	55	1	1	0	1	0	0	0	kso + koor + aml	7	piano, zang	2	1	hedendaagse dans 3 jaar	3	0	0	2	volleybal - zonder muziek	4.125	4.33333	3.22222	4.25	4.7
p06	1	14	102.76 - 000044379.3.wav	7	5	7	6	6	5	6	35	106.91	106.652	1.46642	0.991477	1.30321	0.995967	0	0.96	1	0	17	163	55	1	1	0	1	0	0	0	kso + koor + aml	8	piano, zang	2	1	hedendaagse dans 3 jaar	3	0	0	2	volleybal - zonder muziek	4.125	4.33333	3.22222	4.25	4.7
p06	1	16	103.01 - 000002789.wav	8	4	4	4	3	4	4	23	107.314	106.938	1.4928	1.01419	1.33016	1.00935	1	0.88	1	0	17	163	55	1	1	0	1	0	0	0	kso + koor + aml	9	piano, zang	2	1	hedendaagse dans 3 jaar	3	0	0	2	volleybal - zonder muziek	4.125	4.33333	3.22222	4.25	4.7
p06	1	18	101.01 - 000001419.3.wav	8	4	3	4	3	4	3	21	105.672	104.694	1.47131	1.00424	1.28373	0.997804	2	0.64	0	0	17	163	55	1	1	0	1	0	0	0	kso + koor + aml	10	piano, zang	2	1	hedendaagse dans 3 jaar	3	0	0	2	volleybal - zonder muziek	4.125	4.33333	3.22222	4.25	4.7
p06	1	20	101.08 - 000016635.3.wav	7	3	3	3	3	4	3	19	105.398	105.881	1.48209	1.02275	1.30763	1.02129	1	0.73	0	0	17	163	55	1	1	0	1	0	0	0	kso + koor + aml	11	piano, zang	2	1	hedendaagse dans 3 jaar	3	0	0	2	volleybal - zonder muziek	4.125	4.33333	3.22222	4.25	4.7
p06	1	22	100.51 - Do You Really Want To Hurt Me.wav	7	3	3	2	2	2	2	14	105.321	105.312	1.47455	1.00724	1.29394	1.01077	0	0.92	1	0	17	163	55	1	1	0	1	0	0	0	kso + koor + aml	12	piano, zang	2	1	hedendaagse dans 3 jaar	3	0	0	2	volleybal - zonder muziek	4.125	4.33333	3.22222	4.25	4.7
p06	2	2	110.00 - 000010374.3.wav	11	5	5	4	4	5	6	29	104.847	104.817	1.4409	1.00537	1.2584	1.00614	0	0.96	1	0	17	163	55	1	1	0	1	0	0	0	kso + koor + aml	13	piano, zang	2	1	hedendaagse dans 3 jaar	3	0	0	2	volleybal - zonder muziek	4.125	4.33333	3.22222	4.25	4.7
p06	2	4	107.05 - 000009283.3.wav	11	6	6	6	6	7	5	36	105.777	105.496	1.44824	1.00475	1.27306	1.0027	0	0.94	1	0	17	163	55	1	1	0	1	0	0	0	kso + koor + aml	14	piano, zang	2	1	hedendaagse dans 3 jaar	3	0	0	2	volleybal - zonder muziek	4.125	4.33333	3.22222	4.25	4.7
p06	2	6	105.89 - 000029256.3.wav	12	6	5	5	6	3	6	31	104.995	104.77	1.46268	1.0177	1.27692	1.01475	1	0.96	1	0	17	163	55	1	1	0	1	0	0	0	kso + koor + aml	15	piano, zang	2	1	hedendaagse dans 3 jaar	3	0	0	2	volleybal - zonder muziek	4.125	4.33333	3.22222	4.25	4.7
p06	2	8	097.86 - 000003031.wav	5	4	4	4	3	5	4	24	102.529	103.256	1.46749	0.994658	1.26258	1.00567	0	0.4	0	0	17	163	55	1	1	0	1	0	0	0	kso + koor + aml	16	piano, zang	2	1	hedendaagse dans 3 jaar	3	0	0	2	volleybal - zonder muziek	4.125	4.33333	3.22222	4.25	4.7
p06	2	10	098.42 - 000049021.wav	5	6	6	6	6	6	6	36	103.2	103.204	1.49168	1.02087	1.28287	1.01673	1	0.91	1	0	17	163	55	1	1	0	1	0	0	0	kso + koor + aml	17	piano, zang	2	1	hedendaagse dans 3 jaar	3	0	0	2	volleybal - zonder muziek	4.125	4.33333	3.22222	4.25	4.7
p06	2	12	097.92 - 000032576.wav	5	5	4	4	5	5	4	27	102.247	103.528	1.48709	1.00415	1.28287	1.01178	0	0.87	1	0	17	163	55	1	1	0	1	0	0	0	kso + koor + aml	18	piano, zang	2	1	hedendaagse dans 3 jaar	3	0	0	2	volleybal - zonder muziek	4.125	4.33333	3.22222	4.25	4.7
p06	2	14	106.23 - 000057691.wav	10	6	7	6	6	7	6	38	106.951	106.722	1.49825	1.01521	1.33233	1.01227	2	0.93	1	0	17	163	55	1	1	0	1	0	0	0	kso + koor + aml	19	piano, zang	2	1	hedendaagse dans 3 jaar	3	0	0	2	volleybal - zonder muziek	4.125	4.33333	3.22222	4.25	4.7
p06	2	16	104.78 - 000004103.wav	10	5	4	5	4	5	6	29	106.766	112.559	1.49359	1.01167	1.40048	1.05742	2	0.15	0	0	17	163	55	1	1	0	1	0	0	0	kso + koor + aml	20	piano, zang	2	1	hedendaagse dans 3 jaar	3	0	0	2	volleybal - zonder muziek	4.125	4.33333	3.22222	4.25	4.7
p06	2	18	116.01 - 000038567.3.wav	12	2	1	1	1	1	1	7	110.388	110.149	1.47898	0.996289	1.35733	0.994319	2	0.76	1	0	17	163	55	1	1	0	1	0	0	0	kso + koor + aml	21	piano, zang	2	1	hedendaagse dans 3 jaar	3	0	0	2	volleybal - zonder muziek	4.125	4.33333	3.22222	4.25	4.7
p06	2	20	104.71 - 000001760.3.wav	10	4	3	3	3	3	3	19	108.765	108.466	1.4917	1.0077	1.34826	1.00997	1	0.94	1	0	17	163	55	1	1	0	1	0	0	0	kso + koor + aml	22	piano, zang	2	1	hedendaagse dans 3 jaar	3	0	0	2	volleybal - zonder muziek	4.125	4.33333	3.22222	4.25	4.7
p06	2	22	105.00 - 000051038.3.wav	9	5	5	6	6	7	4	33	108.004	107.878	1.49439	1.01824	1.34326	1.02257	0	0.79	1	0	17	163	55	1	1	0	1	0	0	0	kso + koor + aml	23	piano, zang	2	1	hedendaagse dans 3 jaar	3	0	0	2	volleybal - zonder muziek	4.125	4.33333	3.22222	4.25	4.7
p07	1	2	101.92 - 000028002.3.wav	7	6	3	3	6	3	6	27	105.981	105.734	1.59137	1.00645	1.40217	1.00703	1	0.72	0	1	21	178	79	1	1	1	1	0	0	0		5	piano, gitaar	0			4	0	1	0		4.125	3.22222	3.11111	2	4.1
p07	1	4	103.01 - 000002789.wav	8	7	7	7	7	7	7	42	104.158	106.253	1.59512	1.00373	1.41242	1.02955	1	0.11	0	1	21	178	79	1	1	1	1	0	0	0		5	piano, gitaar	0			4	0	1	0		4.125	3.22222	3.11111	2	4.1
p07	1	6	104.78 - 000004103.wav	10	5	1	1	5	1	5	18	104.306	105.514	1.59978	1.00629	1.40682	1.0193	2	0.39	0	1	21	178	79	1	1	1	1	0	0	0		5	piano, gitaar	0			4	0	1	0		4.125	3.22222	3.11111	2	4.1
p07	1	8	104.71 - 000001760.3.wav	10	6	5	5	5	6	6	33	104.712	105.489	1.60022	1.00186	1.4067	1.01207	1	0.56	0	1	21	178	79	1	1	1	1	0	0	0		5	piano, gitaar	0			4	0	1	0		4.125	3.22222	3.11111	2	4.1
p07	1	10	105.00 - 000051038.3.wav	9	5	7	5	5	7	5	34	103.728	104.507	1.5971	0.99987	1.39105	1.00574	0	0.61	0	1	21	178	79	1	1	1	1	0	0	0		5	piano, gitaar	0			4	0	1	0		4.125	3.22222	3.11111	2	4.1
p07	1	12	107.86 - 000045247.3.wav	13	6	6	6	6	4	6	34	102.911	104.992	1.60209	0.9975	1.40167	1.01686	1	0.3	0	1	21	178	79	1	1	1	1	0	0	0		5	piano, gitaar	0			4	0	1	0		4.125	3.22222	3.11111	2	4.1
p07	1	14	108.77 - 000047071.wav	13	7	7	7	7	7	7	42	104.273	104.343	1.61505	1.01312	1.40434	1.00928	2	0.86	1	1	21	178	79	1	1	1	1	0	0	0		5	piano, gitaar	0			4	0	1	0		4.125	3.22222	3.11111	2	4.1
p07	1	16	099.83 - 000061281.wav	7	2	2	2	2	2	2	12	103.325	103.718	1.58458	0.995261	1.36963	1.00463	2	0.84	1	1	21	178	79	1	1	1	1	0	0	0		5	piano, gitaar	0			4	0	1	0		4.125	3.22222	3.11111	2	4.1
p07	1	18	111.00 - 000064508.wav	12	4	4	4	4	4	4	24	105.736	104.153	1.6026	1.00266	1.39099	0.99128	1	0.36	0	1	21	178	79	1	1	1	1	0	0	0		5	piano, gitaar	0			4	0	1	0		4.125	3.22222	3.11111	2	4.1
p07	1	20	110.00 - 000010374.3.wav	11	1	1	1	1	1	1	6	104.642	103.825	1.60419	1.00396	1.38798	0.996539	0	0.24	0	1	21	178	79	1	1	1	1	0	0	0		5	piano, gitaar	0			4	0	1	0		4.125	3.22222	3.11111	2	4.1
p07	1	22	110.43 - 000039249.wav	14	2	2	2	3	1	2	12	105.56	105.585	1.59369	0.998722	1.40226	1.00474	0	0.94	1	1	21	178	79	1	1	1	1	0	0	0		5	piano, gitaar	0			4	0	1	0		4.125	3.22222	3.11111	2	4.1
p07	2	2	105.89 - 000029256.3.wav	12	5	3	3	4	3	4	22	104.603	104.872	1.59858	1.00028	1.39709	0.999947	1	0.75	1	1	21	178	79	1	1	1	1	0	0	0		5	piano, gitaar	0			4	0	1	0		4.125	3.22222	3.11111	2	4.1
p07	2	4	101.01 - 000001419.3.wav	8	2	2	2	2	2	3	13	104.321	104.269	1.60392	1.00389	1.39367	1.00946	2	0.3	0	1	21	178	79	1	1	1	1	0	0	0		5	piano, gitaar	0			4	0	1	0		4.125	3.22222	3.11111	2	4.1
p07	2	6	098.22 - 000029899.wav	5	5	5	5	5	4	5	29	102.882	106.353	1.62335	1.01858	1.43879	1.05109	1	0.1	0	1	21	178	79	1	1	1	1	0	0	0		5	piano, gitaar	0			4	0	1	0		4.125	3.22222	3.11111	2	4.1
p07	2	8	111.37 - 000021252.3.wav	11	6	6	6	6	7	6	37	106.403	106.281	1.6208	1.00404	1.4355	1.00699	1	0.9	1	1	21	178	79	1	1	1	1	0	0	0		5	piano, gitaar	0			4	0	1	0		4.125	3.22222	3.11111	2	4.1
p07	2	10	110.86 - 000002864.wav	12	1	1	1	2	1	2	8	106.146	105.874	1.6189	1.00422	1.42835	1.00286	1	0.89	1	1	21	178	79	1	1	1	1	0	0	0		5	piano, gitaar	0			4	0	1	0		4.125	3.22222	3.11111	2	4.1
p07	2	12	101.01 - 000012978.3.wav	7	5	4	3	5	4	5	26	105.722	104.548	1.60814	1.0042	1.40107	0.99407	1	0.44	0	1	21	178	79	1	1	1	1	0	0	0		5	piano, gitaar	0			4	0	1	0		4.125	3.22222	3.11111	2	4.1
p07	2	14	100.51 - Do You Really Want To Hurt Me.wav	7	4	4	5	5	5	5	28	104.7	105.169	1.61349	1.00562	1.41408	1.01074	0	0.73	0	1	21	178	79	1	1	1	1	0	0	0		5	piano, gitaar	0			4	0	1	0		4.125	3.22222	3.11111	2	4.1
p07	2	16	106.23 - 000057691.wav	10	6	6	6	6	7	7	38	104.288	105.027	1.60756	0.98782	1.40699	0.997187	2	0.48	0	1	21	178	79	1	1	1	1	0	0	0		5	piano, gitaar	0			4	0	1	0		4.125	3.22222	3.11111	2	4.1
p07	2	18	106.99 - Roisin Murphy - Ramalama Bang Bang.wav	12	6	6	4	5	4	5	30	104.19	102.396	1.6279	1.00665	1.38915	0.992111	1	0.18	0	1	21	178	79	1	1	1	1	0	0	0		5	piano, gitaar	0			4	0	1	0		4.125	3.22222	3.11111	2	4.1
p07	2	20	107.45 - 000044571.3.wav	12	6	6	6	6	4	5	33	103.433	104.016	1.60706	1.00542	1.39302	1.00852	1	0.91	1	1	21	178	79	1	1	1	1	0	0	0		5	piano, gitaar	0			4	0	1	0		4.125	3.22222	3.11111	2	4.1
p07	2	22	107.05 - 000009283.3.wav	11	6	5	5	6	7	6	35	105.098	104.744	1.62123	0.994952	1.4151	0.989587	0	0.64	0	1	21	178	79	1	1	1	1	0	0	0		5	piano, gitaar	0			4	0	1	0		4.125	3.22222	3.11111	2	4.1
p08	1	2	115.01 - 000034433.3.wav	15	2	3	3	3	2	2	15	109.699	113.322	1.46095	1.00626	1.37957	1.03898	1	0.35	0	0	23	174	73	1	0	0	0	0	0	0		0		4	1	jazz-dance 6 jaar streetdance/ hiphop 9 jaar	0			4	fitness - muziek op achtergrond	3.5	4.11111	3.11111	2.875	3.4
p08	1	4	116.16 - 000026485.3.wav	12	6	4	5	6	5	6	32	113.898	112.022	1.46606	1.07486	1.36833	1.04807	2	0.32	0	0	23	174	73	1	0	0	0	0	0	0		0		4	1	jazz-dance 6 jaar streetdance/ hiphop 9 jaar	0			4	fitness - muziek op achtergrond	3.5	4.11111	3.11111	2.875	3.4
p08	1	6	115.97 - 000002259.wav	13	7	6	7	6	7	7	40	112.548	112.846	1.46369	1.01365	1.37633	1.02655	2	0.58	0	0	23	174	73	1	0	0	0	0	0	0		0		4	1	jazz-dance 6 jaar streetdance/ hiphop 9 jaar	0			4	fitness - muziek op achtergrond	3.5	4.11111	3.11111	2.875	3.4
p08	1	8	116.00 - 000017287.wav	13	3	2	1	2	2	1	11	114.006	112.728	1.45689	0.999619	1.36855	0.992918	2	0.34	0	0	23	174	73	1	0	0	0	0	0	0		0		4	1	jazz-dance 6 jaar streetdance/ hiphop 9 jaar	0			4	fitness - muziek op achtergrond	3.5	4.11111	3.11111	2.875	3.4
p08	1	10	116.14 - 000029738.wav	13	3	2	1	1	4	2	13	112.085	111.802	1.47198	1.01316	1.37144	1.01026	0	0.24	0	0	23	174	73	1	0	0	0	0	0	0		0		4	1	jazz-dance 6 jaar streetdance/ hiphop 9 jaar	0			4	fitness - muziek op achtergrond	3.5	4.11111	3.11111	2.875	3.4
p08	1	12	106.99 - Roisin Murphy - Ramalama Bang Bang.wav	12	7	7	6	6	6	7	39	110.617	111.669	1.46696	1.00366	1.36489	1.02656	1	0.68	0	0	23	174	73	1	0	0	0	0	0	0		0		4	1	jazz-dance 6 jaar streetdance/ hiphop 9 jaar	0			4	fitness - muziek op achtergrond	3.5	4.11111	3.11111	2.875	3.4
p08	1	14	116.72 - 000004136.wav	12	5	4	4	5	5	7	30	111.078	111.644	1.47499	1.01246	1.3721	1.02631	2	0.46	0	0	23	174	73	1	0	0	0	0	0	0		0		4	1	jazz-dance 6 jaar streetdance/ hiphop 9 jaar	0			4	fitness - muziek op achtergrond	3.5	4.11111	3.11111	2.875	3.4
p08	1	16	107.45 - 000044571.3.wav	12	4	5	5	3	5	6	28	111.567	111.536	1.48704	1.02257	1.38193	1.02143	1	0.84	1	0	23	174	73	1	0	0	0	0	0	0		0		4	1	jazz-dance 6 jaar streetdance/ hiphop 9 jaar	0			4	fitness - muziek op achtergrond	3.5	4.11111	3.11111	2.875	3.4
p08	1	18	107.86 - 000045247.3.wav	13	4	5	5	3	6	6	29	111.638	113.964	1.48582	1.00709	1.41084	1.03159	1	0.14	0	0	23	174	73	1	0	0	0	0	0	0		0		4	1	jazz-dance 6 jaar streetdance/ hiphop 9 jaar	0			4	fitness - muziek op achtergrond	3.5	4.11111	3.11111	2.875	3.4
p08	1	20	117.95 - 000017694.wav	11	3	1	2	3	2	1	12	112.845	112.874	1.46967	1.00139	1.38236	1.00942	1	0.55	0	0	23	174	73	1	0	0	0	0	0	0		0		4	1	jazz-dance 6 jaar streetdance/ hiphop 9 jaar	0			4	fitness - muziek op achtergrond	3.5	4.11111	3.11111	2.875	3.4
p08	1	22	109.91 - 000002803.3.wav	13	7	7	7	7	7	7	42	110.522	115.575	1.48267	1.0002	1.42859	1.04543	1	0.14	0	0	23	174	73	1	0	0	0	0	0	0		0		4	1	jazz-dance 6 jaar streetdance/ hiphop 9 jaar	0			4	fitness - muziek op achtergrond	3.5	4.11111	3.11111	2.875	3.4
p08	2	2	110.05 - 000041850.3.wav	13	5	5	4	3	6	5	28	112.11	114.507	1.47197	1.00402	1.4045	1.0267	1	0.1	0	0	23	174	73	1	0	0	0	0	0	0		0		4	1	jazz-dance 6 jaar streetdance/ hiphop 9 jaar	0			4	fitness - muziek op achtergrond	3.5	4.11111	3.11111	2.875	3.4
p08	2	4	118.04 - 000022496.3.wav	11	7	6	6	7	4	6	36	115.087	114.813	1.49327	1.01751	1.42869	1.0187	1	0.98	1	0	23	174	73	1	0	0	0	0	0	0		0		4	1	jazz-dance 6 jaar streetdance/ hiphop 9 jaar	0			4	fitness - muziek op achtergrond	3.5	4.11111	3.11111	2.875	3.4
p08	2	6	118.10 - 000047927.3.wav	11	5	3	3	6	5	4	26	113.615	113.603	1.50149	1.0112	1.4214	1.01736	2	0.84	1	0	23	174	73	1	0	0	0	0	0	0		0		4	1	jazz-dance 6 jaar streetdance/ hiphop 9 jaar	0			4	fitness - muziek op achtergrond	3.5	4.11111	3.11111	2.875	3.4
p08	2	8	110.43 - 000039249.wav	14	3	2	2	3	1	1	12	112.236	111.007	1.48007	1.0046	1.36907	1.0001	0	0.22	0	0	23	174	73	1	0	0	0	0	0	0		0		4	1	jazz-dance 6 jaar streetdance/ hiphop 9 jaar	0			4	fitness - muziek op achtergrond	3.5	4.11111	3.11111	2.875	3.4
p08	2	10	108.77 - 000047071.wav	13	5	2	2	3	1	3	16	111.98	113.355	1.49387	1.01549	1.4108	1.02447	2	0.33	0	0	23	174	73	1	0	0	0	0	0	0		0		4	1	jazz-dance 6 jaar streetdance/ hiphop 9 jaar	0			4	fitness - muziek op achtergrond	3.5	4.11111	3.11111	2.875	3.4
p08	2	12	119.08 - 000054687.3.wav	11	5	4	3	6	2	3	23	113.578	113.265	1.48057	1.00333	1.39726	1.00118	0	0.97	1	0	23	174	73	1	0	0	0	0	0	0		0		4	1	jazz-dance 6 jaar streetdance/ hiphop 9 jaar	0			4	fitness - muziek op achtergrond	3.5	4.11111	3.11111	2.875	3.4
p08	2	14	119.29 - Interpol - All Fired Up.wav	12	5	3	5	6	2	2	23	113.167	112.896	1.50082	1.01301	1.41189	1.01408	1	0.99	1	0	23	174	73	1	0	0	0	0	0	0		0		4	1	jazz-dance 6 jaar streetdance/ hiphop 9 jaar	0			4	fitness - muziek op achtergrond	3.5	4.11111	3.11111	2.875	3.4
p08	2	16	112.88 - 000017020.3.wav	15	6	7	7	7	7	7	41	111.829	111.516	1.51063	1.02382	1.40377	1.02601	1	0.98	1	0	23	174	73	1	0	0	0	0	0	0		0		4	1	jazz-dance 6 jaar streetdance/ hiphop 9 jaar	0			4	fitness - muziek op achtergrond	3.5	4.11111	3.11111	2.875	3.4
p08	2	18	115.00 - 000065444.3.wav	14	7	7	7	7	7	7	42	110.62	112.648	1.51222	1.00873	1.41938	1.02582	1	0.6	0	0	23	174	73	1	0	0	0	0	0	0		0		4	1	jazz-dance 6 jaar streetdance/ hiphop 9 jaar	0			4	fitness - muziek op achtergrond	3.5	4.11111	3.11111	2.875	3.4
p08	2	20	119.49 - 000002881.3.wav	11	6	4	5	7	7	6	35	113.712	113.968	1.4945	0.993781	1.41926	0.995317	1	0.93	1	0	23	174	73	1	0	0	0	0	0	0		0		4	1	jazz-dance 6 jaar streetdance/ hiphop 9 jaar	0			4	fitness - muziek op achtergrond	3.5	4.11111	3.11111	2.875	3.4
p08	2	22	110.86 - 000002864.wav	12	4	5	3	6	4	3	25	112.024	113.262	1.5005	1.01802	1.416	1.03486	1	0.48	0	0	23	174	73	1	0	0	0	0	0	0		0		4	1	jazz-dance 6 jaar streetdance/ hiphop 9 jaar	0			4	fitness - muziek op achtergrond	3.5	4.11111	3.11111	2.875	3.4
p09	1	2	117.95 - 000017694.wav	11	4	3	3	5	3	3	21	115.775	115.319	1.44825	1.00042	1.3915	0.997794	1	0.83	1	0	22	165	54	1	0	0	0	0	0	0		0		3	1	jazz:dans 13 jaar	3	0	0	1	zwemmen - zonder muziek / fitness: met muziek	3.625	4.22222	3.88889	2.125	3.6
p09	1	4	118.04 - 000022496.3.wav	11	6	6	5	6	6	5	34	114.331	114.045	1.4293	1.00559	1.35835	1.01114	1	0.97	1	0	22	165	54	1	0	0	0	0	0	0		0		3	1	jazz:dans 13 jaar	3	0	0	1	zwemmen - zonder muziek / fitness: met muziek	3.625	4.22222	3.88889	2.125	3.6
p09	1	6	116.72 - 000004136.wav	12	4	4	4	4	3	3	22	112.067	112.415	1.4147	0.998199	1.32525	1.0051	2	0.56	0	0	22	165	54	1	0	0	0	0	0	0		0		3	1	jazz:dans 13 jaar	3	0	0	1	zwemmen - zonder muziek / fitness: met muziek	3.625	4.22222	3.88889	2.125	3.6
p09	1	8	112.88 - 000017020.3.wav	15	3	2	2	3	2	3	15	107.86	111.994	1.39718	1.00018	1.30401	1.0433	1	0.1	0	0	22	165	54	1	0	0	0	0	0	0		0		3	1	jazz:dans 13 jaar	3	0	0	1	zwemmen - zonder muziek / fitness: met muziek	3.625	4.22222	3.88889	2.125	3.6
p09	1	10	116.16 - 000026485.3.wav	12	2	2	2	2	2	2	12	111.901	112.656	1.43226	1.04198	1.34467	1.05526	2	0.49	0	0	22	165	54	1	0	0	0	0	0	0		0		3	1	jazz:dans 13 jaar	3	0	0	1	zwemmen - zonder muziek / fitness: met muziek	3.625	4.22222	3.88889	2.125	3.6
p09	1	12	118.10 - 000047927.3.wav	11	2	2	2	2	2	2	12	112.274	113.969	1.4264	1.01705	1.35475	1.03421	2	0.21	0	0	22	165	54	1	0	0	0	0	0	0		0		3	1	jazz:dans 13 jaar	3	0	0	1	zwemmen - zonder muziek / fitness: met muziek	3.625	4.22222	3.88889	2.125	3.6
p09	1	14	115.97 - 000002259.wav	13	5	6	5	5	6	6	33	111.903	112.583	1.43821	1.0103	1.3492	1.00943	2	0.74	1	0	22	165	54	1	0	0	0	0	0	0		0		3	1	jazz:dans 13 jaar	3	0	0	1	zwemmen - zonder muziek / fitness: met muziek	3.625	4.22222	3.88889	2.125	3.6
p09	1	16	115.00 - 000065444.3.wav	14	4	4	5	5	4	5	27	112.538	113.428	1.44324	1.01201	1.36415	1.02128	1	0.83	1	0	22	165	54	1	0	0	0	0	0	0		0		3	1	jazz:dans 13 jaar	3	0	0	1	zwemmen - zonder muziek / fitness: met muziek	3.625	4.22222	3.88889	2.125	3.6
p09	1	18	115.05 - 000063350.3.wav	12	2	2	2	2	2	2	12	111.898	112.635	1.41775	0.979443	1.33081	0.989867	1	0.47	0	0	22	165	54	1	0	0	0	0	0	0		0		3	1	jazz:dans 13 jaar	3	0	0	1	zwemmen - zonder muziek / fitness: met muziek	3.625	4.22222	3.88889	2.125	3.6
p09	1	20	108.03 - 000027622.3.wav	10	1	1	1	1	1	1	6	108.963	110.766	1.41423	0.998007	1.30521	1.02084	2	0.28	0	0	22	165	54	1	0	0	0	0	0	0		0		3	1	jazz:dans 13 jaar	3	0	0	1	zwemmen - zonder muziek / fitness: met muziek	3.625	4.22222	3.88889	2.125	3.6
p09	1	22	109.91 - 000002803.3.wav	13	6	6	6	7	6	7	38	107.893	110.056	1.43785	1.02358	1.31838	1.04778	1	0.47	0	0	22	165	54	1	0	0	0	0	0	0		0		3	1	jazz:dans 13 jaar	3	0	0	1	zwemmen - zonder muziek / fitness: met muziek	3.625	4.22222	3.88889	2.125	3.6
p09	2	2	119.08 - 000054687.3.wav	11	6	5	5	5	6	5	32	113.413	113.365	1.43778	1.00348	1.35829	1.00341	0	0.92	1	0	22	165	54	1	0	0	0	0	0	0		0		3	1	jazz:dans 13 jaar	3	0	0	1	zwemmen - zonder muziek / fitness: met muziek	3.625	4.22222	3.88889	2.125	3.6
p09	2	4	119.29 - Interpol - All Fired Up.wav	12	5	4	4	4	4	4	25	113.868	113.629	1.43907	0.987789	1.36263	0.991488	1	0.94	1	0	22	165	54	1	0	0	0	0	0	0		0		3	1	jazz:dans 13 jaar	3	0	0	1	zwemmen - zonder muziek / fitness: met muziek	3.625	4.22222	3.88889	2.125	3.6
p09	2	6	116.00 - 000017287.wav	13	1	1	1	1	1	1	6	112.475	111.527	1.44431	0.986878	1.3422	0.982469	2	0.27	0	0	22	165	54	1	0	0	0	0	0	0		0		3	1	jazz:dans 13 jaar	3	0	0	1	zwemmen - zonder muziek / fitness: met muziek	3.625	4.22222	3.88889	2.125	3.6
p09	2	8	119.49 - 000002881.3.wav	11	5	5	6	6	5	5	32	113.817	113.369	1.43338	1.00318	1.35418	1.00389	1	0.78	1	0	22	165	54	1	0	0	0	0	0	0		0		3	1	jazz:dans 13 jaar	3	0	0	1	zwemmen - zonder muziek / fitness: met muziek	3.625	4.22222	3.88889	2.125	3.6
p09	2	10	116.14 - 000029738.wav	13	2	3	3	2	3	3	16	112.204	112.558	1.43616	1.01293	1.34715	1.02159	0	0.45	0	0	22	165	54	1	0	0	0	0	0	0		0		3	1	jazz:dans 13 jaar	3	0	0	1	zwemmen - zonder muziek / fitness: met muziek	3.625	4.22222	3.88889	2.125	3.6
p09	2	12	116.01 - 000038567.3.wav	12	1	1	1	1	1	1	6	112.596	110.633	1.45416	1.02305	1.34063	1.0074	2	0.19	0	0	22	165	54	1	0	0	0	0	0	0		0		3	1	jazz:dans 13 jaar	3	0	0	1	zwemmen - zonder muziek / fitness: met muziek	3.625	4.22222	3.88889	2.125	3.6
p09	2	14	115.01 - 000034433.3.wav	15	2	1	2	2	1	1	9	109.467	110.729	1.45377	1.02109	1.34142	1.03817	1	0.53	0	0	22	165	54	1	0	0	0	0	0	0		0		3	1	jazz:dans 13 jaar	3	0	0	1	zwemmen - zonder muziek / fitness: met muziek	3.625	4.22222	3.88889	2.125	3.6
p09	2	16	110.05 - 000041850.3.wav	13	6	7	6	6	7	7	39	109.596	110.496	1.46145	1.01325	1.34556	1.02859	1	0.67	0	0	22	165	54	1	0	0	0	0	0	0		0		3	1	jazz:dans 13 jaar	3	0	0	1	zwemmen - zonder muziek / fitness: met muziek	3.625	4.22222	3.88889	2.125	3.6
p09	2	18	104.78 - 000004103.wav	10	2	2	2	2	1	2	11	108.482	110.664	1.4498	1.01534	1.33693	1.04031	2	0.47	0	0	22	165	54	1	0	0	0	0	0	0		0		3	1	jazz:dans 13 jaar	3	0	0	1	zwemmen - zonder muziek / fitness: met muziek	3.625	4.22222	3.88889	2.125	3.6
p09	2	20	104.71 - 000001760.3.wav	10	6	6	6	6	6	6	36	109.889	111.233	1.44122	1.02094	1.33582	1.0364	1	0.55	0	0	22	165	54	1	0	0	0	0	0	0		0		3	1	jazz:dans 13 jaar	3	0	0	1	zwemmen - zonder muziek / fitness: met muziek	3.625	4.22222	3.88889	2.125	3.6
p09	2	22	105.00 - 000051038.3.wav	9	2	2	2	2	2	2	12	107.702	108.055	1.4295	1.00399	1.28743	1.01304	0	0.33	0	0	22	165	54	1	0	0	0	0	0	0		0		3	1	jazz:dans 13 jaar	3	0	0	1	zwemmen - zonder muziek / fitness: met muziek	3.625	4.22222	3.88889	2.125	3.6
p11	1	2	122.77 - 000033203.3.wav	9	6	7	7	7	7	7	41	128.829	129.001	1.49133	0.996586	1.60315	0.999282	0	0.98	1	0	59	163	56	1	1	0	0	1	0	0		5	zang	3	0		4	0	1	0		3.625	3.55556	3.44444	3	4.1
p11	1	4	122.00 - 000061581.wav	9	6	6	7	7	7	7	40	127.818	127.85	1.49073	0.996199	1.58824	1.00027	1	0.96	1	0	59	163	56	1	1	0	0	1	0	0		5	zang	3	0		4	0	1	0		3.625	3.55556	3.44444	3	4.1
p11	1	6	120.49 - 000067004.3.wav	9	1	1	1	1	1	1	6	126.07	125.763	1.48294	0.992226	1.55408	0.993365	1	0.94	1	0	59	163	56	1	1	0	0	1	0	0		5	zang	3	0		4	0	1	0		3.625	3.55556	3.44444	3	4.1
p11	1	8	119.88 - 000024463.3.wav	10	7	7	7	7	7	7	42	124.554	124.362	1.47168	0.988736	1.52501	0.989565	1	0.96	1	0	59	163	56	1	1	0	0	1	0	0		5	zang	3	0		4	0	1	0		3.625	3.55556	3.44444	3	4.1
p11	1	10	120.99 - Royksopp - The Girl And The Robot.wav	8	5	5	5	5	5	5	30	122.696	122.452	1.49317	1.0045	1.52362	1.00516	1	0.97	1	0	59	163	56	1	1	0	0	1	0	0		5	zang	3	0		4	0	1	0		3.625	3.55556	3.44444	3	4.1
p11	1	12	121.48 - 000063794.wav	7	3	3	3	3	3	3	18	122.16	121.894	1.48224	0.990217	1.50554	0.987745	1	0.89	1	0	59	163	56	1	1	0	0	1	0	0		5	zang	3	0		4	0	1	0		3.625	3.55556	3.44444	3	4.1
p11	1	14	124.63 - 000002948.3.wav	7	7	7	7	7	7	7	42	122.448	122.217	1.49536	0.99288	1.52297	0.990248	0	0.95	1	0	59	163	56	1	1	0	0	1	0	0		5	zang	3	0		4	0	1	0		3.625	3.55556	3.44444	3	4.1
p11	1	16	125.80 - 000034661.3.wav	7	4	4	3	4	3	3	21	121.593	121.371	1.50146	1.00131	1.51858	0.999889	1	0.97	1	0	59	163	56	1	1	0	0	1	0	0		5	zang	3	0		4	0	1	0		3.625	3.55556	3.44444	3	4.1
p11	1	18	126.02 - 000036614.wav	5	7	7	7	7	7	7	42	120.654	120.45	1.49336	0.992598	1.49892	0.989253	1	0.99	1	0	59	163	56	1	1	0	0	1	0	0		5	zang	3	0		4	0	1	0		3.625	3.55556	3.44444	3	4.1
p11	1	20	126.10 - 000054745.3.wav	5	4	2	2	2	2	2	14	119.983	120.081	1.47642	0.982027	1.47745	0.980404	2	0.98	1	0	59	163	56	1	1	0	0	1	0	0		5	zang	3	0		4	0	1	0		3.625	3.55556	3.44444	3	4.1
p11	1	22	127.11 - 000005065.7.wav	4	1	1	1	1	1	1	6	120.937	121.626	1.50172	1.00505	1.52203	1.00775	1	0.17	0	0	59	163	56	1	1	0	0	1	0	0		5	zang	3	0		4	0	1	0		3.625	3.55556	3.44444	3	4.1
p11	2	2	127.51 - 000037015.wav	4	7	7	7	7	7	7	42	126.194	125.88	1.46968	1.00072	1.54157	1.00328	1	0.94	1	0	59	163	56	1	1	0	0	1	0	0		5	zang	3	0		4	0	1	0		3.625	3.55556	3.44444	3	4.1
p11	2	4	127.98 - Miss Kittin - Playmate of the Century.wav	4	5	5	4	4	3	3	24	123.799	124.954	1.46737	0.993351	1.52793	1.00556	1	0.43	0	0	59	163	56	1	1	0	0	1	0	0		5	zang	3	0		4	0	1	0		3.625	3.55556	3.44444	3	4.1
p11	2	6	128.50 - 000017219.3.wav	4	1	1	1	1	1	1	6	124.718	124.48	1.45924	0.986661	1.51359	0.985446	1	0.95	1	0	59	163	56	1	1	0	0	1	0	0		5	zang	3	0		4	0	1	0		3.625	3.55556	3.44444	3	4.1
p11	2	8	128.99 - 000045040.3.wav	4	1	1	1	1	1	1	6	124.059	123.869	1.44646	0.980288	1.49301	0.981094	1	0.99	1	0	59	163	56	1	1	0	0	1	0	0		5	zang	3	0		4	0	1	0		3.625	3.55556	3.44444	3	4.1
p11	2	10	129.00 - 000046003.3.wav	4	1	1	1	1	1	1	6	122.692	122.976	1.4662	0.998671	1.50249	1.00423	1	0.99	1	0	59	163	56	1	1	0	0	1	0	0		5	zang	3	0		4	0	1	0		3.625	3.55556	3.44444	3	4.1
p11	2	12	117.95 - 000017694.wav	11	7	7	7	7	7	7	42	122.57	123.257	1.48846	1.00116	1.52877	1.00938	1	0.69	0	0	59	163	56	1	1	0	0	1	0	0		5	zang	3	0		4	0	1	0		3.625	3.55556	3.44444	3	4.1
p11	2	14	118.04 - 000022496.3.wav	11	4	3	3	4	3	3	20	121.82	121.57	1.48134	0.999277	1.50064	1.00122	1	0.98	1	0	59	163	56	1	1	0	0	1	0	0		5	zang	3	0		4	0	1	0		3.625	3.55556	3.44444	3	4.1
p11	2	16	116.72 - 000004136.wav	12	3	3	2	3	2	2	15	121.765	121.451	1.47978	0.99514	1.4976	0.99331	2	0.99	1	0	59	163	56	1	1	0	0	1	0	0		5	zang	3	0		4	0	1	0		3.625	3.55556	3.44444	3	4.1
p11	2	18	116.16 - 000026485.3.wav	12	5	2	3	4	2	3	19	120.923	120.773	1.47466	0.986967	1.48412	0.986962	2	0.97	1	0	59	163	56	1	1	0	0	1	0	0		5	zang	3	0		4	0	1	0		3.625	3.55556	3.44444	3	4.1
p11	2	20	118.10 - 000047927.3.wav	11	5	5	4	5	3	4	26	120.045	120.307	1.47737	0.996638	1.4811	1.00172	2	0.98	1	0	59	163	56	1	1	0	0	1	0	0		5	zang	3	0		4	0	1	0		3.625	3.55556	3.44444	3	4.1
p11	2	22	115.97 - 000002259.wav	13	2	2	2	2	2	2	12	119.945	119.656	1.47947	0.986161	1.47518	0.985663	2	0.97	1	0	59	163	56	1	1	0	0	1	0	0		5	zang	3	0		4	0	1	0		3.625	3.55556	3.44444	3	4.1
p12	1	2	115.01 - 000034433.3.wav	15	7	7	7	5	7	7	40	118.273	117.992	1.43884	1.00221	1.41463	1.00325	1	0.98	1	0	64	168	51	1	1	0	1	1	0	0		1	zingen	3	0		4	1	1	3	fietsen	4.25	4.66667	3.55556	3	4
p12	1	4	116.16 - 000026485.3.wav	12	5	5	6	7	5	5	33	117.344	117.099	1.43246	0.988356	1.39769	1.00491	2	0.98	1	0	64	168	51	1	1	0	1	1	0	0		1	zingen	3	0		4	1	1	3	fietsen	4.25	4.66667	3.55556	3	4
p12	1	6	115.97 - 000002259.wav	13	6	7	5	5	4	4	31	114.789	113.941	1.45016	1.00151	1.37686	0.997372	2	0.41	0	0	64	168	51	1	1	0	1	1	0	0		1	zingen	3	0		4	1	1	3	fietsen	4.25	4.66667	3.55556	3	4
p12	1	8	108.03 - 000027622.3.wav	10	7	7	7	7	7	7	42	113.373	112.968	1.44651	0.995277	1.36162	0.990094	2	0.72	0	0	64	168	51	1	1	0	1	1	0	0		1	zingen	3	0		4	1	1	3	fietsen	4.25	4.66667	3.55556	3	4
p12	1	10	116.00 - 000017287.wav	13	6	7	7	7	7	7	41	112.868	112.89	1.45678	0.995481	1.37041	0.99659	2	0.88	1	0	64	168	51	1	1	0	1	1	0	0		1	zingen	3	0		4	1	1	3	fietsen	4.25	4.66667	3.55556	3	4
p12	1	12	107.05 - 000009283.3.wav	11	7	7	7	7	7	7	42	112.497	112.239	1.46448	0.997926	1.36964	0.996189	0	0.97	1	0	64	168	51	1	1	0	1	1	0	0		1	zingen	3	0		4	1	1	3	fietsen	4.25	4.66667	3.55556	3	4
p12	1	14	116.14 - 000029738.wav	13	4	4	4	4	4	4	24	113.557	113.292	1.46264	1.00174	1.38082	1.00402	0	0.94	1	0	64	168	51	1	1	0	1	1	0	0		1	zingen	3	0		4	1	1	3	fietsen	4.25	4.66667	3.55556	3	4
p12	1	16	116.72 - 000004136.wav	12	5	4	4	5	4	4	26	114.034	113.82	1.45484	0.988553	1.3798	0.985399	2	0.98	1	0	64	168	51	1	1	0	1	1	0	0		1	zingen	3	0		4	1	1	3	fietsen	4.25	4.66667	3.55556	3	4
p12	1	18	107.86 - 000045247.3.wav	13	5	5	6	6	5	5	32	112.778	112.557	1.46784	1.00515	1.37673	1.01112	1	0.96	1	0	64	168	51	1	1	0	1	1	0	0		1	zingen	3	0		4	1	1	3	fietsen	4.25	4.66667	3.55556	3	4
p12	1	20	106.99 - Roisin Murphy - Ramalama Bang Bang.wav	12	7	7	7	7	7	7	42	112.246	112.078	1.45556	0.980491	1.35935	0.981417	1	0.98	1	0	64	168	51	1	1	0	1	1	0	0		1	zingen	3	0		4	1	1	3	fietsen	4.25	4.66667	3.55556	3	4
p12	1	22	105.89 - 000029256.3.wav	12	1	1	1	1	1	1	6	111.034	110.822	1.46753	1.00033	1.35525	0.998596	1	0.79	1	0	64	168	51	1	1	0	1	1	0	0		1	zingen	3	0		4	1	1	3	fietsen	4.25	4.66667	3.55556	3	4
p12	2	2	117.95 - 000017694.wav	11	1	1	1	1	3	1	8	115.476	114.92	1.41927	0.984744	1.35911	0.983209	1	0.6	0	0	64	168	51	1	1	0	1	1	0	0		1	zingen	3	0		4	1	1	3	fietsen	4.25	4.66667	3.55556	3	4
p12	2	4	109.91 - 000002803.3.wav	13	7	7	7	7	7	7	42	114.011	114.085	1.4369	1.00437	1.36604	1.00425	1	0.96	1	0	64	168	51	1	1	0	1	1	0	0		1	zingen	3	0		4	1	1	3	fietsen	4.25	4.66667	3.55556	3	4
p12	2	6	110.05 - 000041850.3.wav	13	7	7	7	7	7	7	42	113.715	113.495	1.43236	0.988964	1.35461	0.986378	1	0.82	1	0	64	168	51	1	1	0	1	1	0	0		1	zingen	3	0		4	1	1	3	fietsen	4.25	4.66667	3.55556	3	4
p12	2	8	118.04 - 000022496.3.wav	11	4	4	4	4	4	4	24	112.777	112.53	1.44564	0.997807	1.35559	0.998159	1	0.9	1	0	64	168	51	1	1	0	1	1	0	0		1	zingen	3	0		4	1	1	3	fietsen	4.25	4.66667	3.55556	3	4
p12	2	10	118.10 - 000047927.3.wav	11	5	5	5	5	5	5	30	113.357	113.558	1.44523	1.00443	1.36754	1.01359	2	0.97	1	0	64	168	51	1	1	0	1	1	0	0		1	zingen	3	0		4	1	1	3	fietsen	4.25	4.66667	3.55556	3	4
p12	2	12	110.43 - 000039249.wav	14	3	3	3	3	3	3	18	113.392	113.164	1.45397	1.00619	1.37106	0.999962	0	0.89	1	0	64	168	51	1	1	0	1	1	0	0		1	zingen	3	0		4	1	1	3	fietsen	4.25	4.66667	3.55556	3	4
p12	2	14	108.77 - 000047071.wav	13	7	7	7	7	7	7	42	113.153	112.856	1.44534	0.984792	1.35913	0.984182	2	0.94	1	0	64	168	51	1	1	0	1	1	0	0		1	zingen	3	0		4	1	1	3	fietsen	4.25	4.66667	3.55556	3	4
p12	2	16	107.45 - 000044571.3.wav	12	1	1	1	1	1	1	6	112.411	112.282	1.45678	1.00626	1.36295	1.00395	1	0.94	1	0	64	168	51	1	1	0	1	1	0	0		1	zingen	3	0		4	1	1	3	fietsen	4.25	4.66667	3.55556	3	4
p12	2	18	112.88 - 000017020.3.wav	15	6	6	4	4	4	4	28	113.031	112.878	1.44721	1.00025	1.36118	0.995106	1	0.97	1	0	64	168	51	1	1	0	1	1	0	0		1	zingen	3	0		4	1	1	3	fietsen	4.25	4.66667	3.55556	3	4
p12	2	20	119.08 - 000054687.3.wav	11	4	4	4	4	4	4	24	113.225	113.039	1.45024	0.996	1.36597	0.997476	0	0.95	1	0	64	168	51	1	1	0	1	1	0	0		1	zingen	3	0		4	1	1	3	fietsen	4.25	4.66667	3.55556	3	4
p12	2	22	119.29 - Interpol - All Fired Up.wav	12	1	1	1	1	1	1	6	114.221	114.029	1.44667	1.00196	1.37461	1.00914	1	0.93	1	0	64	168	51	1	1	0	1	1	0	0		1	zingen	3	0		4	1	1	3	fietsen	4.25	4.66667	3.55556	3	4
p13	1	2	119.08 - 000054687.3.wav	11	4	6	5	3	6	3	27	122.317	122.053	1.48909	1.00377	1.51447	1.00221	0	0.85	1	1	35	180	69	1	0	0	0	0	0	0		0		0	0		4	0	1	0		2.5	3.66667	3.44444	2.75	4
p13	1	4	119.29 - Interpol - All Fired Up.wav	12	6	6	6	5	6	5	34	121.026	121.37	1.4921	1.00489	1.50913	1.00681	1	0.55	0	1	35	180	69	1	0	0	0	0	0	0		0		0	0		4	0	1	0		2.5	3.66667	3.44444	2.75	4
p13	1	6	116.00 - 000017287.wav	13	2	1	1	1	1	1	7	121.339	121.874	1.49001	1.00275	1.513	1.00456	2	0.2	0	1	35	180	69	1	0	0	0	0	0	0		0		0	0		4	0	1	0		2.5	3.66667	3.44444	2.75	4
p13	1	8	119.49 - 000002881.3.wav	11	5	3	4	4	3	5	24	121.39	121.452	1.48524	0.997195	1.50316	0.999088	1	0.83	1	1	35	180	69	1	0	0	0	0	0	0		0		0	0		4	0	1	0		2.5	3.66667	3.44444	2.75	4
p13	1	10	115.00 - 000065444.3.wav	14	4	4	3	4	3	5	23	120.651	120.596	1.49519	1.00087	1.50259	1.001	1	0.96	1	1	35	180	69	1	0	0	0	0	0	0		0		0	0		4	0	1	0		2.5	3.66667	3.44444	2.75	4
p13	1	12	116.14 - 000029738.wav	13	3	4	3	2	4	3	19	121.02	120.685	1.505	1.00767	1.51353	1.00727	0	0.86	1	1	35	180	69	1	0	0	0	0	0	0		0		0	0		4	0	1	0		2.5	3.66667	3.44444	2.75	4
p13	1	14	115.05 - 000063350.3.wav	12	5	1	1	5	1	2	15	120.726	120.536	1.49863	1.00298	1.50525	0.997593	1	0.78	1	1	35	180	69	1	0	0	0	0	0	0		0		0	0		4	0	1	0		2.5	3.66667	3.44444	2.75	4
p13	1	16	116.01 - 000038567.3.wav	12	4	3	3	2	2	4	18	120.156	120.306	1.49658	0.992453	1.50034	0.994224	2	0.94	1	1	35	180	69	1	0	0	0	0	0	0		0		0	0		4	0	1	0		2.5	3.66667	3.44444	2.75	4
p13	1	18	115.01 - 000034433.3.wav	15	3	2	1	1	1	2	10	119.008	118.914	1.50286	1.00632	1.48918	1.00545	1	0.94	1	1	35	180	69	1	0	0	0	0	0	0		0		0	0		4	0	1	0		2.5	3.66667	3.44444	2.75	4
p13	1	20	122.77 - 000033203.3.wav	9	3	2	2	2	2	3	14	119.085	118.64	1.50619	0.994965	1.48909	0.993789	0	0.58	0	1	35	180	69	1	0	0	0	0	0	0		0		0	0		4	0	1	0		2.5	3.66667	3.44444	2.75	4
p13	1	22	122.00 - 000061581.wav	9	4	3	3	3	4	4	21	118.762	118.6	1.51391	1.00453	1.49613	1.0019	1	0.52	0	1	35	180	69	1	0	0	0	0	0	0		0		0	0		4	0	1	0		2.5	3.66667	3.44444	2.75	4
p13	3	2	125.80 - 000034661.3.wav	7	5	4	5	4	5	5	28	121.543	120.389	1.54724	1.00858	1.55216	0.998046	1	0.47	0	1	35	180	69	1	0	0	0	0	0	0		0		0	0		4	0	1	0		2.5	3.66667	3.44444	2.75	4
p13	3	4	126.02 - 000036614.wav	5	4	3	4	4	3	4	22	120.599	119.989	1.56128	1.00538	1.56105	1.00284	1	0.89	1	1	35	180	69	1	0	0	0	0	0	0		0		0	0		4	0	1	0		2.5	3.66667	3.44444	2.75	4
p13	3	8	126.10 - 000054745.3.wav	5	4	4	3	2	4	3	20	120.042	118.918	1.55057	1.00083	1.53637	0.990981	2	0.62	0	1	35	180	69	1	0	0	0	0	0	0		0		0	0		4	0	1	0		2.5	3.66667	3.44444	2.75	4
p13	3	16	111.00 - 000064508.wav	12	2	2	1	2	3	2	12	116.563	117.514	1.5564	1.00967	1.52408	1.01781	1	0.07	0	1	35	180	69	1	0	0	0	0	0	0		0		0	0		4	0	1	0		2.5	3.66667	3.44444	2.75	4
p14	1	2	104.71 - 000001760.3.wav	10	3	5	3	3	5	2	21	107.973	106.465	1.51246	0.990084	1.34188	0.979872	1	0.04	0	0	23	171	67	1	1	1	0	0	0	0		2	saxofoon	2	1	wimpelen en kringdansen (jeugdbeweging) 1j	2	0	0	2	zwemmen (met en zonder muziek) / fitness (met muziek)	2.75	2.77778	2.44444	4.375	4.3
p14	1	4	108.03 - 000027622.3.wav	10	5	4	3	3	5	2	22	107.538	106.851	1.5258	1.00015	1.35859	0.996316	2	0.56	0	0	23	171	67	1	1	1	0	0	0	0		2	saxofoon	2	1	wimpelen en kringdansen (jeugdbeweging) 1j	2	0	0	2	zwemmen (met en zonder muziek) / fitness (met muziek)	2.75	2.77778	2.44444	4.375	4.3
p14	1	6	101.92 - 000028002.3.wav	7	6	4	6	6	2	7	31	106.818	105.65	1.52147	0.994307	1.33954	0.98439	1	0.23	0	0	23	171	67	1	1	1	0	0	0	0		2	saxofoon	2	1	wimpelen en kringdansen (jeugdbeweging) 1j	2	0	0	2	zwemmen (met en zonder muziek) / fitness (met muziek)	2.75	2.77778	2.44444	4.375	4.3
p14	1	8	102.76 - 000044379.3.wav	7	4	5	5	2	2	3	21	106.853	105.959	1.52708	0.999782	1.3484	1.0031	0	0.44	0	0	23	171	67	1	1	1	0	0	0	0		2	saxofoon	2	1	wimpelen en kringdansen (jeugdbeweging) 1j	2	0	0	2	zwemmen (met en zonder muziek) / fitness (met muziek)	2.75	2.77778	2.44444	4.375	4.3
p14	1	10	101.01 - 000012978.3.wav	7	5	3	5	6	5	6	30	105.156	105.331	1.53401	1.00372	1.34653	1.01582	1	0.68	0	0	23	171	67	1	1	1	0	0	0	0		2	saxofoon	2	1	wimpelen en kringdansen (jeugdbeweging) 1j	2	0	0	2	zwemmen (met en zonder muziek) / fitness (met muziek)	2.75	2.77778	2.44444	4.375	4.3
p14	1	12	101.03 - 000029901.3.wav	7	2	2	2	3	1	3	13	105.711	105.748	1.5373	1.0025	1.35477	1.0018	1	0.91	1	0	23	171	67	1	1	1	0	0	0	0		2	saxofoon	2	1	wimpelen en kringdansen (jeugdbeweging) 1j	2	0	0	2	zwemmen (met en zonder muziek) / fitness (met muziek)	2.75	2.77778	2.44444	4.375	4.3
p14	1	14	103.01 - 000002789.wav	8	6	7	6	6	6	6	37	105.396	105.305	1.54397	1.00415	1.3549	1.00353	1	0.91	1	0	23	171	67	1	1	1	0	0	0	0		2	saxofoon	2	1	wimpelen en kringdansen (jeugdbeweging) 1j	2	0	0	2	zwemmen (met en zonder muziek) / fitness (met muziek)	2.75	2.77778	2.44444	4.375	4.3
p14	1	16	101.01 - 000001419.3.wav	8	2	1	2	1	1	1	8	105.944	105.332	1.54181	0.994376	1.35333	0.992862	2	0.42	0	0	23	171	67	1	1	1	0	0	0	0		2	saxofoon	2	1	wimpelen en kringdansen (jeugdbeweging) 1j	2	0	0	2	zwemmen (met en zonder muziek) / fitness (met muziek)	2.75	2.77778	2.44444	4.375	4.3
p14	1	18	101.08 - 000016635.3.wav	7	5	3	6	6	6	5	31	105.251	105.447	1.54183	1.00393	1.35482	1.01129	1	0.89	1	0	23	171	67	1	1	1	0	0	0	0		2	saxofoon	2	1	wimpelen en kringdansen (jeugdbeweging) 1j	2	0	0	2	zwemmen (met en zonder muziek) / fitness (met muziek)	2.75	2.77778	2.44444	4.375	4.3
p14	1	20	100.51 - Do You Really Want To Hurt Me.wav	7	3	6	5	3	3	3	23	105.399	105.852	1.54373	0.996542	1.36173	1.00069	0	0.42	0	0	23	171	67	1	1	1	0	0	0	0		2	saxofoon	2	1	wimpelen en kringdansen (jeugdbeweging) 1j	2	0	0	2	zwemmen (met en zonder muziek) / fitness (met muziek)	2.75	2.77778	2.44444	4.375	4.3
p14	1	22	107.05 - 000009283.3.wav	11	1	3	2	1	2	1	10	104.891	106.188	1.54086	1.00448	1.36352	1.01699	0	0.31	0	0	23	171	67	1	1	1	0	0	0	0		2	saxofoon	2	1	wimpelen en kringdansen (jeugdbeweging) 1j	2	0	0	2	zwemmen (met en zonder muziek) / fitness (met muziek)	2.75	2.77778	2.44444	4.375	4.3
p14	1	24	107.86 - 000045247.3.wav	13	6	6	6	6	6	6	36	107.138	107.414	1.54963	1.01116	1.3871	1.01852	1	0.64	0	0	23	171	67	1	1	1	0	0	0	0		2	saxofoon	2	1	wimpelen en kringdansen (jeugdbeweging) 1j	2	0	0	2	zwemmen (met en zonder muziek) / fitness (met muziek)	2.75	2.77778	2.44444	4.375	4.3
p14	2	2	106.99 - Roisin Murphy - Ramalama Bang Bang.wav	12	6	5	6	6	6	6	35	107.117	106.167	1.52558	0.989647	1.34972	0.985282	1	0.2	0	0	23	171	67	1	1	1	0	0	0	0		2	saxofoon	2	1	wimpelen en kringdansen (jeugdbeweging) 1j	2	0	0	2	zwemmen (met en zonder muziek) / fitness (met muziek)	2.75	2.77778	2.44444	4.375	4.3
p14	2	4	105.89 - 000029256.3.wav	12	5	2	4	5	3	5	24	106.48	106.853	1.53809	1.00203	1.36959	1.0023	1	0.84	1	0	23	171	67	1	1	1	0	0	0	0		2	saxofoon	2	1	wimpelen en kringdansen (jeugdbeweging) 1j	2	0	0	2	zwemmen (met en zonder muziek) / fitness (met muziek)	2.75	2.77778	2.44444	4.375	4.3
p14	2	6	109.91 - 000002803.3.wav	13	6	6	6	6	5	6	35	107.453	107.554	1.53824	0.991575	1.37868	0.992583	1	0.9	1	0	23	171	67	1	1	1	0	0	0	0		2	saxofoon	2	1	wimpelen en kringdansen (jeugdbeweging) 1j	2	0	0	2	zwemmen (met en zonder muziek) / fitness (met muziek)	2.75	2.77778	2.44444	4.375	4.3
p14	2	8	110.05 - 000041850.3.wav	13	5	3	4	5	5	6	28	108.088	107.842	1.54922	0.99695	1.39225	0.996155	1	0.96	1	0	23	171	67	1	1	1	0	0	0	0		2	saxofoon	2	1	wimpelen en kringdansen (jeugdbeweging) 1j	2	0	0	2	zwemmen (met en zonder muziek) / fitness (met muziek)	2.75	2.77778	2.44444	4.375	4.3
p14	2	10	110.43 - 000039249.wav	14	4	6	6	3	5	3	27	107.85	107.872	1.54778	0.995022	1.3913	0.992076	0	0.79	1	0	23	171	67	1	1	1	0	0	0	0		2	saxofoon	2	1	wimpelen en kringdansen (jeugdbeweging) 1j	2	0	0	2	zwemmen (met en zonder muziek) / fitness (met muziek)	2.75	2.77778	2.44444	4.375	4.3
p14	2	12	108.77 - 000047071.wav	13	3	3	3	3	4	2	18	106.732	106.895	1.5573	1.01067	1.38723	1.01167	2	0.8	1	0	23	171	67	1	1	1	0	0	0	0		2	saxofoon	2	1	wimpelen en kringdansen (jeugdbeweging) 1j	2	0	0	2	zwemmen (met en zonder muziek) / fitness (met muziek)	2.75	2.77778	2.44444	4.375	4.3
p14	2	14	107.45 - 000044571.3.wav	12	5	6	6	6	6	5	34	105.068	105.287	1.55644	1.01563	1.36565	1.02434	1	0.73	0	0	23	171	67	1	1	1	0	0	0	0		2	saxofoon	2	1	wimpelen en kringdansen (jeugdbeweging) 1j	2	0	0	2	zwemmen (met en zonder muziek) / fitness (met muziek)	2.75	2.77778	2.44444	4.375	4.3
p14	2	16	101.45 - 000003587.wav	7	5	5	5	3	4	3	25	106.128	106.645	1.55751	0.998012	1.38416	1.0028	2	0.73	0	0	23	171	67	1	1	1	0	0	0	0		2	saxofoon	2	1	wimpelen en kringdansen (jeugdbeweging) 1j	2	0	0	2	zwemmen (met en zonder muziek) / fitness (met muziek)	2.75	2.77778	2.44444	4.375	4.3
p14	2	18	102.00 - Benny Neyman - Hommage Aan Conny Vandenbos.3.wav	7	3	1	2	3	1	1	11	106.296	106.225	1.54796	0.990053	1.37023	0.992219	0	0.92	1	0	23	171	67	1	1	1	0	0	0	0		2	saxofoon	2	1	wimpelen en kringdansen (jeugdbeweging) 1j	2	0	0	2	zwemmen (met en zonder muziek) / fitness (met muziek)	2.75	2.77778	2.44444	4.375	4.3
p14	2	20	106.23 - 000057691.wav	10	5	6	5	3	5	3	27	106.944	106.934	1.55722	0.992487	1.38763	0.994141	2	0.94	1	0	23	171	67	1	1	1	0	0	0	0		2	saxofoon	2	1	wimpelen en kringdansen (jeugdbeweging) 1j	2	0	0	2	zwemmen (met en zonder muziek) / fitness (met muziek)	2.75	2.77778	2.44444	4.375	4.3
p14	2	22	112.88 - 000017020.3.wav	15	5	1	1	5	4	5	21	107.608	107.497	1.55255	0.991026	1.39084	0.989441	1	0.93	1	0	23	171	67	1	1	1	0	0	0	0		2	saxofoon	2	1	wimpelen en kringdansen (jeugdbeweging) 1j	2	0	0	2	zwemmen (met en zonder muziek) / fitness (met muziek)	2.75	2.77778	2.44444	4.375	4.3
p15	1	2	116.01 - 000038567.3.wav	12	5	5	6	5	6	5	32	118.451	118.59	1.39835	1.00051	1.38185	1.00437	2	0.91	1	0	24	164	59	1	1	1	0	0	0	0		3	piano	3	1	ballet 3j	4	2	0	4	zwemmen, gymnastiek (zonder muziek) / acrobatisch paaldansen, BBB (met muziek)	3.25	3.33333	3.66667	2.875	3.8
p15	1	4	115.01 - 000034433.3.wav	15	3	3	3	2	6	4	21	119.195	119.264	1.41229	1.01821	1.40371	1.018	1	0.64	0	0	24	164	59	1	1	1	0	0	0	0		3	piano	3	1	ballet 3j	4	2	0	4	zwemmen, gymnastiek (zonder muziek) / acrobatisch paaldansen, BBB (met muziek)	3.25	3.33333	3.66667	2.875	3.8
p15	1	6	122.77 - 000033203.3.wav	9	5	3	4	5	2	5	24	119.225	118.764	1.41234	1.01961	1.39779	1.01752	0	0.8	1	0	24	164	59	1	1	1	0	0	0	0		3	piano	3	1	ballet 3j	4	2	0	4	zwemmen, gymnastiek (zonder muziek) / acrobatisch paaldansen, BBB (met muziek)	3.25	3.33333	3.66667	2.875	3.8
p15	1	8	122.00 - 000061581.wav	9	6	4	5	6	2	7	30	119.973	118.367	1.41974	1.00226	1.40042	0.986589	1	0.38	0	0	24	164	59	1	1	1	0	0	0	0		3	piano	3	1	ballet 3j	4	2	0	4	zwemmen, gymnastiek (zonder muziek) / acrobatisch paaldansen, BBB (met muziek)	3.25	3.33333	3.66667	2.875	3.8
p15	1	10	120.49 - 000067004.3.wav	9	5	3	5	5	5	5	28	119.357	118.528	1.42241	0.996862	1.40493	0.996281	1	0.5	0	0	24	164	59	1	1	1	0	0	0	0		3	piano	3	1	ballet 3j	4	2	0	4	zwemmen, gymnastiek (zonder muziek) / acrobatisch paaldansen, BBB (met muziek)	3.25	3.33333	3.66667	2.875	3.8
p15	1	12	112.88 - 000017020.3.wav	15	6	4	3	5	3	5	26	118.407	118.114	1.43252	1.00434	1.41	1.00168	1	0.91	1	0	24	164	59	1	1	1	0	0	0	0		3	piano	3	1	ballet 3j	4	2	0	4	zwemmen, gymnastiek (zonder muziek) / acrobatisch paaldansen, BBB (met muziek)	3.25	3.33333	3.66667	2.875	3.8
p15	1	14	119.88 - 000024463.3.wav	10	6	5	4	5	4	5	29	118.797	118.314	1.4316	1.0095	1.41138	1.00806	1	0.27	0	0	24	164	59	1	1	1	0	0	0	0		3	piano	3	1	ballet 3j	4	2	0	4	zwemmen, gymnastiek (zonder muziek) / acrobatisch paaldansen, BBB (met muziek)	3.25	3.33333	3.66667	2.875	3.8
p15	1	16	120.99 - Royksopp - The Girl And The Robot.wav	8	6	6	6	5	4	6	33	118.697	118.598	1.44045	1.01006	1.42359	1.00943	1	0.66	0	0	24	164	59	1	1	1	0	0	0	0		3	piano	3	1	ballet 3j	4	2	0	4	zwemmen, gymnastiek (zonder muziek) / acrobatisch paaldansen, BBB (met muziek)	3.25	3.33333	3.66667	2.875	3.8
p15	1	18	121.48 - 000063794.wav	7	5	4	6	5	6	5	31	118.801	118.511	1.44026	1.00738	1.42242	1.00679	1	0.86	1	0	24	164	59	1	1	1	0	0	0	0		3	piano	3	1	ballet 3j	4	2	0	4	zwemmen, gymnastiek (zonder muziek) / acrobatisch paaldansen, BBB (met muziek)	3.25	3.33333	3.66667	2.875	3.8
p15	1	20	124.63 - 000002948.3.wav	7	6	4	5	6	4	5	30	119.25	117.604	1.43433	1.00058	1.4057	0.991752	1	0.21	0	0	24	164	59	1	1	1	0	0	0	0		3	piano	3	1	ballet 3j	4	2	0	4	zwemmen, gymnastiek (zonder muziek) / acrobatisch paaldansen, BBB (met muziek)	3.25	3.33333	3.66667	2.875	3.8
p15	1	22	117.95 - 000017694.wav	11	5	4	4	5	5	3	26	119.274	117.854	1.44646	1.01216	1.42055	1.00358	1	0.31	0	0	24	164	59	1	1	1	0	0	0	0		3	piano	3	1	ballet 3j	4	2	0	4	zwemmen, gymnastiek (zonder muziek) / acrobatisch paaldansen, BBB (met muziek)	3.25	3.33333	3.66667	2.875	3.8
p15	2	2	118.04 - 000022496.3.wav	11	6	7	6	6	5	6	36	120.468	119.861	1.41021	1.00393	1.40852	0.99645	1	0.27	0	0	24	164	59	1	1	1	0	0	0	0		3	piano	3	1	ballet 3j	4	2	0	4	zwemmen, gymnastiek (zonder muziek) / acrobatisch paaldansen, BBB (met muziek)	3.25	3.33333	3.66667	2.875	3.8
p15	2	4	116.72 - 000004136.wav	12	5	3	3	5	3	4	23	120.427	120.005	1.42284	1.00514	1.42287	1.0041	2	0.66	0	0	24	164	59	1	1	1	0	0	0	0		3	piano	3	1	ballet 3j	4	2	0	4	zwemmen, gymnastiek (zonder muziek) / acrobatisch paaldansen, BBB (met muziek)	3.25	3.33333	3.66667	2.875	3.8
p15	2	6	116.16 - 000026485.3.wav	12	5	5	4	3	3	4	24	119.494	119.239	1.4164	0.999519	1.40743	1.00236	2	0.82	1	0	24	164	59	1	1	1	0	0	0	0		3	piano	3	1	ballet 3j	4	2	0	4	zwemmen, gymnastiek (zonder muziek) / acrobatisch paaldansen, BBB (met muziek)	3.25	3.33333	3.66667	2.875	3.8
p15	2	8	118.10 - 000047927.3.wav	11	5	4	5	4	5	4	27	119.257	119.999	1.43326	0.998121	1.43324	0.996377	2	0.48	0	0	24	164	59	1	1	1	0	0	0	0		3	piano	3	1	ballet 3j	4	2	0	4	zwemmen, gymnastiek (zonder muziek) / acrobatisch paaldansen, BBB (met muziek)	3.25	3.33333	3.66667	2.875	3.8
p15	2	10	115.97 - 000002259.wav	13	6	6	6	6	5	6	35	119.738	119.002	1.42886	0.999229	1.41692	0.995802	2	0.87	1	0	24	164	59	1	1	1	0	0	0	0		3	piano	3	1	ballet 3j	4	2	0	4	zwemmen, gymnastiek (zonder muziek) / acrobatisch paaldansen, BBB (met muziek)	3.25	3.33333	3.66667	2.875	3.8
p15	2	12	119.08 - 000054687.3.wav	11	5	7	5	4	4	5	30	118.557	119.145	1.42971	0.999948	1.41948	1.00733	0	0.47	0	0	24	164	59	1	1	1	0	0	0	0		3	piano	3	1	ballet 3j	4	2	0	4	zwemmen, gymnastiek (zonder muziek) / acrobatisch paaldansen, BBB (met muziek)	3.25	3.33333	3.66667	2.875	3.8
p15	2	14	119.29 - Interpol - All Fired Up.wav	12	5	4	4	5	4	4	26	119.05	119.308	1.43938	1.00362	1.43106	1.0071	1	0.84	1	0	24	164	59	1	1	1	0	0	0	0		3	piano	3	1	ballet 3j	4	2	0	4	zwemmen, gymnastiek (zonder muziek) / acrobatisch paaldansen, BBB (met muziek)	3.25	3.33333	3.66667	2.875	3.8
p15	2	16	116.00 - 000017287.wav	13	3	3	4	3	5	4	22	119.451	118.648	1.43319	1.00082	1.41703	0.994418	2	0.57	0	0	24	164	59	1	1	1	0	0	0	0		3	piano	3	1	ballet 3j	4	2	0	4	zwemmen, gymnastiek (zonder muziek) / acrobatisch paaldansen, BBB (met muziek)	3.25	3.33333	3.66667	2.875	3.8
p15	2	18	119.49 - 000002881.3.wav	11	6	4	4	5	3	4	26	119.545	119.768	1.43428	1.00382	1.4315	1.00448	1	0.96	1	0	24	164	59	1	1	1	0	0	0	0		3	piano	3	1	ballet 3j	4	2	0	4	zwemmen, gymnastiek (zonder muziek) / acrobatisch paaldansen, BBB (met muziek)	3.25	3.33333	3.66667	2.875	3.8
p15	2	20	115.00 - 000065444.3.wav	14	5	5	4	6	3	6	29	119.477	118.594	1.43717	0.998925	1.42034	0.993456	1	0.49	0	0	24	164	59	1	1	1	0	0	0	0		3	piano	3	1	ballet 3j	4	2	0	4	zwemmen, gymnastiek (zonder muziek) / acrobatisch paaldansen, BBB (met muziek)	3.25	3.33333	3.66667	2.875	3.8
p15	2	22	116.14 - 000029738.wav	13	3	7	6	4	5	5	30	119.484	118.481	1.43861	0.998589	1.42036	0.992111	0	0.52	0	0	24	164	59	1	1	1	0	0	0	0		3	piano	3	1	ballet 3j	4	2	0	4	zwemmen, gymnastiek (zonder muziek) / acrobatisch paaldansen, BBB (met muziek)	3.25	3.33333	3.66667	2.875	3.8
p16	1	2	116.16 - 000026485.3.wav	12	2	3	1	3	3	2	14	121.837	120.397	1.50687	0.992682	1.51183	0.980939	2	0.5	0	1	43	174	75	1	1	1	1	1	1	1		5	gamba, vedel, blokfluit, piano, gitaar	1	0		3	1	1	3	fietsen, badminton (zonder muziek)	3.5	3.44444	2.77778	3	4.5
p16	1	4	115.05 - 000063350.3.wav	12	5	4	3	3	6	4	25	118.668	118.925	1.50564	1.00249	1.49204	1.00331	1	0.99	1	1	43	174	75	1	1	1	1	1	1	1		5	gamba, vedel, blokfluit, piano, gitaar	1	0		3	1	1	3	fietsen, badminton (zonder muziek)	3.5	3.44444	2.77778	3	4.5
p16	1	6	115.01 - 000034433.3.wav	15	2	2	1	3	2	1	11	119.409	119.275	1.51115	1.00727	1.50193	1.00201	1	0.98	1	1	43	174	75	1	1	1	1	1	1	1		5	gamba, vedel, blokfluit, piano, gitaar	1	0		3	1	1	3	fietsen, badminton (zonder muziek)	3.5	3.44444	2.77778	3	4.5
p16	1	8	115.97 - 000002259.wav	13	6	6	4	5	6	6	33	119.897	118.876	1.5048	1.00003	1.4905	0.992496	2	0.53	0	1	43	174	75	1	1	1	1	1	1	1		5	gamba, vedel, blokfluit, piano, gitaar	1	0		3	1	1	3	fietsen, badminton (zonder muziek)	3.5	3.44444	2.77778	3	4.5
p16	1	10	116.00 - 000017287.wav	13	2	3	2	2	3	2	14	119.227	118.903	1.49172	1.00001	1.47798	0.997645	2	0.97	1	1	43	174	75	1	1	1	1	1	1	1		5	gamba, vedel, blokfluit, piano, gitaar	1	0		3	1	1	3	fietsen, badminton (zonder muziek)	3.5	3.44444	2.77778	3	4.5
p16	1	12	116.14 - 000029738.wav	13	3	3	2	2	4	3	17	118.871	118.672	1.50952	1.0036	1.49273	1.00327	0	0.94	1	1	43	174	75	1	1	1	1	1	1	1		5	gamba, vedel, blokfluit, piano, gitaar	1	0		3	1	1	3	fietsen, badminton (zonder muziek)	3.5	3.44444	2.77778	3	4.5
p16	1	14	117.95 - 000017694.wav	11	7	6	6	7	6	5	37	120.535	120.12	1.50866	1.01574	1.51007	1.00782	1	0.96	1	1	43	174	75	1	1	1	1	1	1	1		5	gamba, vedel, blokfluit, piano, gitaar	1	0		3	1	1	3	fietsen, badminton (zonder muziek)	3.5	3.44444	2.77778	3	4.5
p16	1	16	118.04 - 000022496.3.wav	11	5	4	2	3	5	4	23	119.085	119.807	1.52081	1.00181	1.51824	1.00567	1	0.74	1	1	43	174	75	1	1	1	1	1	1	1		5	gamba, vedel, blokfluit, piano, gitaar	1	0		3	1	1	3	fietsen, badminton (zonder muziek)	3.5	3.44444	2.77778	3	4.5
p16	1	18	118.10 - 000047927.3.wav	11	2	2	1	3	3	3	14	118.511	118.306	1.50834	1.00134	1.48697	1.00124	2	0.98	1	1	43	174	75	1	1	1	1	1	1	1		5	gamba, vedel, blokfluit, piano, gitaar	1	0		3	1	1	3	fietsen, badminton (zonder muziek)	3.5	3.44444	2.77778	3	4.5
p16	1	20	119.08 - 000054687.3.wav	11	4	3	2	4	4	2	19	118.69	118.556	1.52995	1.02749	1.51137	1.02237	0	0.9	1	1	43	174	75	1	1	1	1	1	1	1		5	gamba, vedel, blokfluit, piano, gitaar	1	0		3	1	1	3	fietsen, badminton (zonder muziek)	3.5	3.44444	2.77778	3	4.5
p16	1	22	119.29 - Interpol - All Fired Up.wav	12	5	5	3	4	5	3	25	120.002	119.832	1.51811	1.0138	1.51587	1.00792	1	0.97	1	1	43	174	75	1	1	1	1	1	1	1		5	gamba, vedel, blokfluit, piano, gitaar	1	0		3	1	1	3	fietsen, badminton (zonder muziek)	3.5	3.44444	2.77778	3	4.5
p16	1	24	115.00 - 000065444.3.wav	14	5	5	3	3	5	6	27	120.717	122.622	1.51699	1.01211	1.54977	1.02215	1	0.74	1	1	43	174	75	1	1	1	1	1	1	1		5	gamba, vedel, blokfluit, piano, gitaar	1	0		3	1	1	3	fietsen, badminton (zonder muziek)	3.5	3.44444	2.77778	3	4.5
p16	2	2	124.63 - 000002948.3.wav	7	7	6	6	6	6	7	38	122.07	121.869	1.50449	1.00656	1.52779	1.00709	1	0.94	1	1	43	174	75	1	1	1	1	1	1	1		5	gamba, vedel, blokfluit, piano, gitaar	1	0		3	1	1	3	fietsen, badminton (zonder muziek)	3.5	3.44444	2.77778	3	4.5
p16	2	4	119.49 - 000002881.3.wav	11	4	4	2	4	5	5	24	121.813	119.684	1.51048	1.00522	1.50643	0.985783	1	0.01	0	1	43	174	75	1	1	1	1	1	1	1		5	gamba, vedel, blokfluit, piano, gitaar	1	0		3	1	1	3	fietsen, badminton (zonder muziek)	3.5	3.44444	2.77778	3	4.5
p16	2	6	122.77 - 000033203.3.wav	9	3	3	2	4	4	2	18	120.705	121.022	1.50208	0.986763	1.51475	0.99107	0	0.96	1	1	43	174	75	1	1	1	1	1	1	1		5	gamba, vedel, blokfluit, piano, gitaar	1	0		3	1	1	3	fietsen, badminton (zonder muziek)	3.5	3.44444	2.77778	3	4.5
p16	2	8	125.80 - 000034661.3.wav	7	6	6	6	5	7	5	35	120.039	123.315	1.50444	0.999926	1.54582	1.03013	1	0.16	0	1	43	174	75	1	1	1	1	1	1	1		5	gamba, vedel, blokfluit, piano, gitaar	1	0		3	1	1	3	fietsen, badminton (zonder muziek)	3.5	3.44444	2.77778	3	4.5
p16	2	10	126.02 - 000036614.wav	5	6	5	6	4	5	5	31	122.944	122.691	1.508	1.00448	1.54176	1.00809	1	0.87	1	1	43	174	75	1	1	1	1	1	1	1		5	gamba, vedel, blokfluit, piano, gitaar	1	0		3	1	1	3	fietsen, badminton (zonder muziek)	3.5	3.44444	2.77778	3	4.5
p16	2	12	126.10 - 000054745.3.wav	5	2	2	3	2	2	1	12	120.843	120.617	1.50366	1.00109	1.51134	0.999773	2	0.95	1	1	43	174	75	1	1	1	1	1	1	1		5	gamba, vedel, blokfluit, piano, gitaar	1	0		3	1	1	3	fietsen, badminton (zonder muziek)	3.5	3.44444	2.77778	3	4.5
p16	2	14	127.11 - 000005065.7.wav	4	5	6	5	6	6	5	33	121.098	120.857	1.50674	1.00338	1.51745	1.00274	1	0.94	1	1	43	174	75	1	1	1	1	1	1	1		5	gamba, vedel, blokfluit, piano, gitaar	1	0		3	1	1	3	fietsen, badminton (zonder muziek)	3.5	3.44444	2.77778	3	4.5
p16	2	16	119.88 - 000024463.3.wav	10	7	6	5	5	5	6	34	120.868	120.694	1.50737	1.00565	1.5159	1.00382	1	0.98	1	1	43	174	75	1	1	1	1	1	1	1		5	gamba, vedel, blokfluit, piano, gitaar	1	0		3	1	1	3	fietsen, badminton (zonder muziek)	3.5	3.44444	2.77778	3	4.5
p16	2	18	116.01 - 000038567.3.wav	12	5	4	6	5	6	4	30	120.284	120.014	1.51157	1.006	1.5117	1.00507	2	0.98	1	1	43	174	75	1	1	1	1	1	1	1		5	gamba, vedel, blokfluit, piano, gitaar	1	0		3	1	1	3	fietsen, badminton (zonder muziek)	3.5	3.44444	2.77778	3	4.5
p16	2	20	120.49 - 000067004.3.wav	9	5	5	3	4	5	5	27	119.893	119.595	1.49363	0.99518	1.48846	0.990051	1	0.89	1	1	43	174	75	1	1	1	1	1	1	1		5	gamba, vedel, blokfluit, piano, gitaar	1	0		3	1	1	3	fietsen, badminton (zonder muziek)	3.5	3.44444	2.77778	3	4.5
p16	2	22	120.99 - Royksopp - The Girl And The Robot.wav	8	6	5	4	5	6	6	32	119.511	119.321	1.49485	0.992505	1.48633	0.99338	1	0.98	1	1	43	174	75	1	1	1	1	1	1	1		5	gamba, vedel, blokfluit, piano, gitaar	1	0		3	1	1	3	fietsen, badminton (zonder muziek)	3.5	3.44444	2.77778	3	4.5
p17	1	2	102.76 - 000044379.3.wav	7	6	6	6	5	6	6	35	103.388	104.826	1.4981	0.993505	1.30859	1.01087	0	0.38	0	0	31	178	72	1	1	0	0	1	0	0	pianolessen van zelfstandige docent	4	piano	0	0		2	1	1	4	tafeltennis, bikram-yoga (zonder muziek) / spinning, fitness (met muziek)	4.125	4.33333	4.44444	2	4.4
p17	1	4	102.00 - Benny Neyman - Hommage Aan Conny Vandenbos.3.wav	7	2	2	3	2	2	2	13	104.944	104.169	1.47456	0.984762	1.28007	0.986996	0	0.68	0	0	31	178	72	1	1	0	0	1	0	0	pianolessen van zelfstandige docent	5	piano	0	0		2	1	1	4	tafeltennis, bikram-yoga (zonder muziek) / spinning, fitness (met muziek)	4.125	4.33333	4.44444	2	4.4
p17	1	6	101.03 - 000029901.3.wav	7	5	6	5	6	6	6	34	103.751	103.2	1.48522	1.00726	1.27722	1.00564	1	0.67	0	0	31	178	72	1	1	0	0	1	0	0	pianolessen van zelfstandige docent	6	piano	0	0		2	1	1	4	tafeltennis, bikram-yoga (zonder muziek) / spinning, fitness (met muziek)	4.125	4.33333	4.44444	2	4.4
p17	1	8	097.92 - 000032576.wav	5	4	4	5	4	5	4	26	101.138	102.683	1.48053	1.00397	1.26693	1.02059	0	0.43	0	0	31	178	72	1	1	0	0	1	0	0	pianolessen van zelfstandige docent	7	piano	0	0		2	1	1	4	tafeltennis, bikram-yoga (zonder muziek) / spinning, fitness (met muziek)	4.125	4.33333	4.44444	2	4.4
p17	1	10	101.08 - 000016635.3.wav	7	3	3	4	3	5	3	21	103.388	104.902	1.46253	0.980008	1.27843	0.997103	1	0.2	0	0	31	178	72	1	1	0	0	1	0	0	pianolessen van zelfstandige docent	8	piano	0	0		2	1	1	4	tafeltennis, bikram-yoga (zonder muziek) / spinning, fitness (met muziek)	4.125	4.33333	4.44444	2	4.4
p17	1	12	101.45 - 000003587.wav	7	2	4	5	2	5	3	21	103.402	102.706	1.47091	1.01411	1.2588	1.0155	2	0.59	0	0	31	178	72	1	1	0	0	1	0	0	pianolessen van zelfstandige docent	9	piano	0	0		2	1	1	4	tafeltennis, bikram-yoga (zonder muziek) / spinning, fitness (met muziek)	4.125	4.33333	4.44444	2	4.4
p17	1	14	098.14 - Beats of love.wav	5	4	3	3	4	5	5	24	102.42	105.806	1.48173	0.99148	1.30645	1.02484	2	0.31	0	0	31	178	72	1	1	0	0	1	0	0	pianolessen van zelfstandige docent	10	piano	0	0		2	1	1	4	tafeltennis, bikram-yoga (zonder muziek) / spinning, fitness (met muziek)	4.125	4.33333	4.44444	2	4.4
p17	1	16	101.92 - 000028002.3.wav	7	7	7	6	7	7	7	41	104.719	103.083	1.4834	1.00516	1.27417	1.00268	1	0.54	0	0	31	178	72	1	1	0	0	1	0	0	pianolessen van zelfstandige docent	11	piano	0	0		2	1	1	4	tafeltennis, bikram-yoga (zonder muziek) / spinning, fitness (met muziek)	4.125	4.33333	4.44444	2	4.4
p17	1	18	096.19 - 000007524.wav	4	2	3	2	1	4	2	14	100.306	103.435	1.49081	1.02735	1.28499	1.05846	2	0.26	0	0	31	178	72	1	1	0	0	1	0	0	pianolessen van zelfstandige docent	12	piano	0	0		2	1	1	4	tafeltennis, bikram-yoga (zonder muziek) / spinning, fitness (met muziek)	4.125	4.33333	4.44444	2	4.4
p17	1	20	098.00 - 000013942.3.wav	4	2	1	1	1	1	1	7	102.272	104.447	1.47517	0.99239	1.28389	1.00901	0	0.24	0	0	31	178	72	1	1	0	0	1	0	0	pianolessen van zelfstandige docent	13	piano	0	0		2	1	1	4	tafeltennis, bikram-yoga (zonder muziek) / spinning, fitness (met muziek)	4.125	4.33333	4.44444	2	4.4
p17	1	22	098.42 - 000049021.wav	5	2	4	4	2	4	3	19	103.311	105.784	1.48181	1.01472	1.30612	1.03867	1	0.15	0	0	31	178	72	1	1	0	0	1	0	0	pianolessen van zelfstandige docent	14	piano	0	0		2	1	1	4	tafeltennis, bikram-yoga (zonder muziek) / spinning, fitness (met muziek)	4.125	4.33333	4.44444	2	4.4
p17	1	24	103.01 - 000002789.wav	8	6	5	6	6	6	6	35	105.459	103.839	1.48042	1.0026	1.28102	0.989167	1	0.36	0	0	31	178	72	1	1	0	0	1	0	0	pianolessen van zelfstandige docent	15	piano	0	0		2	1	1	4	tafeltennis, bikram-yoga (zonder muziek) / spinning, fitness (met muziek)	4.125	4.33333	4.44444	2	4.4
p17	2	2	107.86 - 000045247.3.wav	13	4	4	5	3	4	5	25	103.79	104.179	1.49363	0.994453	1.29669	0.996952	1	0.84	1	0	31	178	72	1	1	0	0	1	0	0	pianolessen van zelfstandige docent	16	piano	0	0		2	1	1	4	tafeltennis, bikram-yoga (zonder muziek) / spinning, fitness (met muziek)	4.125	4.33333	4.44444	2	4.4
p17	2	4	097.86 - 000003031.wav	5	1	2	2	2	1	1	9	101.615	101.713	1.4845	0.99468	1.25821	0.997303	0	0.8	1	0	31	178	72	1	1	0	0	1	0	0	pianolessen van zelfstandige docent	17	piano	0	0		2	1	1	4	tafeltennis, bikram-yoga (zonder muziek) / spinning, fitness (met muziek)	4.125	4.33333	4.44444	2	4.4
p17	2	6	096.83 - 000031829.wav	4	2	3	3	2	2	1	13	101.67	102.943	1.47849	0.987501	1.26806	0.999471	0	0.56	0	0	31	178	72	1	1	0	0	1	0	0	pianolessen van zelfstandige docent	18	piano	0	0		2	1	1	4	tafeltennis, bikram-yoga (zonder muziek) / spinning, fitness (met muziek)	4.125	4.33333	4.44444	2	4.4
p17	2	8	098.05 - 000030186.wav	3	5	5	6	5	6	6	33	101.795	102.56	1.49895	1.00061	1.28109	1.0054	1	0.67	0	0	31	178	72	1	1	0	0	1	0	0	pianolessen van zelfstandige docent	19	piano	0	0		2	1	1	4	tafeltennis, bikram-yoga (zonder muziek) / spinning, fitness (met muziek)	4.125	4.33333	4.44444	2	4.4
p17	2	10	099.83 - 000061281.wav	7	1	1	2	1	2	2	9	101.885	102.25	1.48839	0.991487	1.26819	0.992811	2	0.92	1	0	31	178	72	1	1	0	0	1	0	0	pianolessen van zelfstandige docent	20	piano	0	0		2	1	1	4	tafeltennis, bikram-yoga (zonder muziek) / spinning, fitness (met muziek)	4.125	4.33333	4.44444	2	4.4
p17	2	12	097.64 - 000038013.wav	4	2	3	4	2	2	1	14	99.9805	103.515	1.48156	0.992284	1.27797	1.03098	2	0.23	0	0	31	178	72	1	1	0	0	1	0	0	pianolessen van zelfstandige docent	21	piano	0	0		2	1	1	4	tafeltennis, bikram-yoga (zonder muziek) / spinning, fitness (met muziek)	4.125	4.33333	4.44444	2	4.4
p17	2	14	105.89 - 000029256.3.wav	12	5	3	4	5	5	6	28	102.896	101.472	1.49087	1.0183	1.26063	1.00897	1	0.43	0	0	31	178	72	1	1	0	0	1	0	0	pianolessen van zelfstandige docent	22	piano	0	0		2	1	1	4	tafeltennis, bikram-yoga (zonder muziek) / spinning, fitness (met muziek)	4.125	4.33333	4.44444	2	4.4
p17	2	16	101.01 - 000001419.3.wav	8	2	2	2	3	3	3	15	102.389	101.877	1.48519	0.996958	1.26087	0.998565	2	0.63	0	0	31	178	72	1	1	0	0	1	0	0	pianolessen van zelfstandige docent	23	piano	0	0		2	1	1	4	tafeltennis, bikram-yoga (zonder muziek) / spinning, fitness (met muziek)	4.125	4.33333	4.44444	2	4.4
p17	2	18	096.35 - 000048561.wav	3	2	3	4	3	4	4	20	99.7321	102.112	1.48948	1.00501	1.26746	1.03212	1	0.15	0	0	31	178	72	1	1	0	0	1	0	0	pianolessen van zelfstandige docent	24	piano	0	0		2	1	1	4	tafeltennis, bikram-yoga (zonder muziek) / spinning, fitness (met muziek)	4.125	4.33333	4.44444	2	4.4
p17	2	20	098.22 - 000029899.wav	5	6	6	6	5	6	6	35	101.8	101.836	1.4874	1.00342	1.26221	1.00644	1	0.91	1	0	31	178	72	1	1	0	0	1	0	0	pianolessen van zelfstandige docent	25	piano	0	0		2	1	1	4	tafeltennis, bikram-yoga (zonder muziek) / spinning, fitness (met muziek)	4.125	4.33333	4.44444	2	4.4
p17	2	22	097.50 - 000017381.wav	4	1	2	4	2	4	1	14	100.743	101.671	1.47357	0.989318	1.24824	0.999145	0	0.36	0	0	31	178	72	1	1	0	0	1	0	0	pianolessen van zelfstandige docent	26	piano	0	0		2	1	1	4	tafeltennis, bikram-yoga (zonder muziek) / spinning, fitness (met muziek)	4.125	4.33333	4.44444	2	4.4
p18	1	2	136.99 - 000030058.3.wav	1	5	5	4	6	3	6	29	137.011	136.827	1.36354	1.01898	1.55448	1.01613	1	0.96	1	0	40	160	53	1	0	0	0	0	0	0		0		2	0		3	1	1	2		4.75	4.11111	3.77778	2	4.1
p18	1	4	137.99 - 000023668.3.wav	1	2	2	2	2	2	1	11	137.282	137.044	1.34673	0.992695	1.53786	0.990203	0	0.94	1	0	40	160	53	1	0	0	0	0	0	0		0		2	0		3	1	1	2		4.75	4.11111	3.77778	2	4.1
p18	1	6	131.02 - 000023655.3.wav	2	2	2	2	2	2	2	12	137.553	138.463	1.3589	1.00757	1.56778	1.01442	2	0.41	0	0	40	160	53	1	0	0	0	0	0	0		0		2	0		3	1	1	2		4.75	4.11111	3.77778	2	4.1
p18	1	8	131.98 - 000027584.3.wav	2	6	6	5	7	6	7	37	138.091	137.805	1.35881	1.00428	1.5602	1.00029	1	0.91	1	0	40	160	53	1	0	0	0	0	0	0		0		2	0		3	1	1	2		4.75	4.11111	3.77778	2	4.1
p18	1	10	133.04 - 000061021.3.wav	2	6	6	6	5	6	6	35	137.978	137.794	1.35526	0.990612	1.55595	0.984412	1	0.98	1	0	40	160	53	1	0	0	0	0	0	0		0		2	0		3	1	1	2		4.75	4.11111	3.77778	2	4.1
p18	1	20	129.91 - 000042540.3.wav	3	4	2	3	4	4	5	22	134.334	134.311	1.3621	0.988206	1.52441	0.976734	2	0.95	1	0	40	160	53	1	0	0	0	0	0	0		0		2	0		3	1	1	2		4.75	4.11111	3.77778	2	4.1
p18	1	22	129.99 - 000046636.3.wav	3	2	2	2	2	2	2	12	133.829	133.704	1.35331	0.989334	1.50778	0.97431	1	0.7	0	0	40	160	53	1	0	0	0	0	0	0		0		2	0		3	1	1	2		4.75	4.11111	3.77778	2	4.1
p18	1	24	127.98 - Miss Kittin - Playmate of the Century.wav	4	5	4	3	5	3	5	25	134.156	133.621	1.36909	1.01418	1.52436	1.01298	1	0.87	1	0	40	160	53	1	0	0	0	0	0	0		0		2	0		3	1	1	2		4.75	4.11111	3.77778	2	4.1
p18	2	8	128.50 - 000017219.3.wav	4	5	5	5	5	5	5	30	134.395	134.086	1.33476	1.02822	1.4913	1.02887	1	0.92	1	0	40	160	53	1	0	0	0	0	0	0		0		2	0		3	1	1	2		4.75	4.11111	3.77778	2	4.1
p18	2	10	128.99 - 000045040.3.wav	4	3	3	3	4	4	4	21	133.937	133.777	1.35444	1.02374	1.50976	1.02031	1	0.98	1	0	40	160	53	1	0	0	0	0	0	0		0		2	0		3	1	1	2		4.75	4.11111	3.77778	2	4.1
p18	2	12	129.00 - 000046003.3.wav	4	5	5	5	5	5	6	31	134.269	134.014	1.35183	1.02868	1.50959	1.02693	1	0.89	1	0	40	160	53	1	0	0	0	0	0	0		0		2	0		3	1	1	2		4.75	4.11111	3.77778	2	4.1
p18	2	22	127.51 - 000037015.wav	4	7	7	7	7	7	7	42	131.204	131.048	1.36394	1.02804	1.48923	1.03363	1	0.91	1	0	40	160	53	1	0	0	0	0	0	0		0		2	0		3	1	1	2		4.75	4.11111	3.77778	2	4.1
p18	2	24	125.80 - 000034661.3.wav	7	4	4	3	4	3	4	22	131.146	130.803	1.36814	1.02607	1.49116	1.0211	1	0.9	1	0	40	160	53	1	0	0	0	0	0	0		0		2	0		3	1	1	2		4.75	4.11111	3.77778	2	4.1
p19	1	2	108.77 - 000047071.wav	13	4	3	6	3	6	5	27	112.759	112.63	1.56143	1.00781	1.46552	1.0052	2	0.85	1	0	23	176	67	1	1	1	0	0	0	0		2		2	0		2	0	1	4	volleybal - zonder muziek	3.875	4.33333	4.44444	3.625	3.3
p19	1	4	110.00 - 000010374.3.wav	11	1	1	1	1	1	1	6	112.027	112.017	1.55552	1.00173	1.45203	0.998842	0	0.93	1	0	23	176	67	1	1	1	0	0	0	0		2		2	0		2	0	1	4	volleybal - zonder muziek	3.875	4.33333	4.44444	3.625	3.3
p19	1	6	110.43 - 000039249.wav	14	5	5	5	3	4	4	26	112.615	112.582	1.54878	0.999811	1.45301	0.99758	0	0.91	1	0	23	176	67	1	1	1	0	0	0	0		2		2	0		2	0	1	4	volleybal - zonder muziek	3.875	4.33333	4.44444	3.625	3.3
p19	1	8	111.37 - 000021252.3.wav	11	6	6	6	6	6	6	36	112.707	112.541	1.54117	0.998418	1.44535	0.99683	1	0.94	1	0	23	176	67	1	1	1	0	0	0	0		2		2	0		2	0	1	4	volleybal - zonder muziek	3.875	4.33333	4.44444	3.625	3.3
p19	1	10	110.86 - 000002864.wav	12	3	1	2	1	3	2	12	112.449	112.863	1.54896	1.01807	1.45679	1.01761	1	0.55	0	0	23	176	67	1	1	1	0	0	0	0		2		2	0		2	0	1	4	volleybal - zonder muziek	3.875	4.33333	4.44444	3.625	3.3
p19	1	12	109.91 - 000002803.3.wav	13	6	6	6	6	6	6	36	114.147	113.342	1.53702	0.993514	1.45175	0.98588	1	0.34	0	0	23	176	67	1	1	1	0	0	0	0		2		2	0		2	0	1	4	volleybal - zonder muziek	3.875	4.33333	4.44444	3.625	3.3
p19	1	14	106.99 - Roisin Murphy - Ramalama Bang Bang.wav	12	5	3	3	3	3	7	24	111.807	111.209	1.54372	1.00701	1.43056	1.00251	1	0.51	0	0	23	176	67	1	1	1	0	0	0	0		2		2	0		2	0	1	4	volleybal - zonder muziek	3.875	4.33333	4.44444	3.625	3.3
p19	1	16	110.05 - 000041850.3.wav	13	6	6	6	6	6	6	36	113.444	113.01	1.53887	1.00184	1.4492	0.996309	1	0.54	0	0	23	176	67	1	1	1	0	0	0	0		2		2	0		2	0	1	4	volleybal - zonder muziek	3.875	4.33333	4.44444	3.625	3.3
p19	1	18	107.45 - 000044571.3.wav	12	5	4	5	4	3	4	25	111.522	111.865	1.54104	0.997727	1.43654	1.00338	1	0.82	1	0	23	176	67	1	1	1	0	0	0	0		2		2	0		2	0	1	4	volleybal - zonder muziek	3.875	4.33333	4.44444	3.625	3.3
p19	1	20	107.05 - 000009283.3.wav	11	2	5	5	1	6	2	21	111.557	111.321	1.54304	1.0024	1.43133	0.999601	0	0.87	1	0	23	176	67	1	1	1	0	0	0	0		2		2	0		2	0	1	4	volleybal - zonder muziek	3.875	4.33333	4.44444	3.625	3.3
p19	1	22	106.23 - 000057691.wav	10	5	5	5	4	5	5	29	110.75	111.63	1.53568	0.992839	1.4285	0.997092	2	0.55	0	0	23	176	67	1	1	1	0	0	0	0		2		2	0		2	0	1	4	volleybal - zonder muziek	3.875	4.33333	4.44444	3.625	3.3
p19	1	24	108.03 - 000027622.3.wav	10	2	1	1	2	1	1	8	110.939	110.653	1.5378	1.00055	1.41791	0.994543	2	0.84	1	0	23	176	67	1	1	1	0	0	0	0		2		2	0		2	0	1	4	volleybal - zonder muziek	3.875	4.33333	4.44444	3.625	3.3
p19	2	2	111.00 - 000064508.wav	12	2	2	2	2	2	2	12	116.577	114.98	1.558	1.00346	1.49282	0.994086	1	0.18	0	0	23	176	67	1	1	1	0	0	0	0		2		2	0		2	0	1	4	volleybal - zonder muziek	3.875	4.33333	4.44444	3.625	3.3
p19	2	4	115.05 - 000063350.3.wav	12	6	6	5	4	5	5	31	116.663	114.457	1.54684	1.0074	1.47537	0.986484	1	0.11	0	0	23	176	67	1	1	1	0	0	0	0		2		2	0		2	0	1	4	volleybal - zonder muziek	3.875	4.33333	4.44444	3.625	3.3
p19	2	6	116.01 - 000038567.3.wav	12	2	1	2	3	1	2	11	114.609	114.292	1.54507	0.99857	1.47145	0.996762	2	0.33	0	0	23	176	67	1	1	1	0	0	0	0		2		2	0		2	0	1	4	volleybal - zonder muziek	3.875	4.33333	4.44444	3.625	3.3
p19	2	8	115.01 - 000034433.3.wav	15	5	5	5	4	4	4	27	115.518	113.889	1.53458	0.996415	1.4564	0.987817	1	0.44	0	0	23	176	67	1	1	1	0	0	0	0		2		2	0		2	0	1	4	volleybal - zonder muziek	3.875	4.33333	4.44444	3.625	3.3
p19	2	10	120.49 - 000067004.3.wav	9	6	7	6	5	5	5	34	115.361	114.279	1.54204	1.00548	1.46843	0.997387	1	0.39	0	0	23	176	67	1	1	1	0	0	0	0		2		2	0		2	0	1	4	volleybal - zonder muziek	3.875	4.33333	4.44444	3.625	3.3
p19	2	12	112.88 - 000017020.3.wav	15	4	2	3	4	3	5	21	115.063	115.184	1.5299	0.991062	1.46851	0.984411	1	0.95	1	0	23	176	67	1	1	1	0	0	0	0		2		2	0		2	0	1	4	volleybal - zonder muziek	3.875	4.33333	4.44444	3.625	3.3
p19	2	14	119.88 - 000024463.3.wav	10	6	7	6	5	5	4	33	113.928	114.954	1.53783	0.985968	1.47307	0.99098	1	0.54	0	0	23	176	67	1	1	1	0	0	0	0		2		2	0		2	0	1	4	volleybal - zonder muziek	3.875	4.33333	4.44444	3.625	3.3
p19	2	16	117.95 - 000017694.wav	11	3	2	2	5	2	1	15	114.562	115.02	1.55008	1.00254	1.48564	1.00506	1	0.61	0	0	23	176	67	1	1	1	0	0	0	0		2		2	0		2	0	1	4	volleybal - zonder muziek	3.875	4.33333	4.44444	3.625	3.3
p19	2	18	120.99 - Royksopp - The Girl And The Robot.wav	8	6	4	2	4	5	7	28	115.723	114.398	1.54209	1.00037	1.46998	0.989597	1	0.42	0	0	23	176	67	1	1	1	0	0	0	0		2		2	0		2	0	1	4	volleybal - zonder muziek	3.875	4.33333	4.44444	3.625	3.3
p19	2	20	118.04 - 000022496.3.wav	11	5	5	4	3	5	6	28	115.277	115.176	1.5403	0.996143	1.47833	0.997648	1	0.87	1	0	23	176	67	1	1	1	0	0	0	0		2		2	0		2	0	1	4	volleybal - zonder muziek	3.875	4.33333	4.44444	3.625	3.3
p19	2	22	122.00 - 000061581.wav	9	7	7	6	6	4	7	37	116.168	114.981	1.53662	1.00657	1.47232	0.996395	1	0.29	0	0	23	176	67	1	1	1	0	0	0	0		2		2	0		2	0	1	4	volleybal - zonder muziek	3.875	4.33333	4.44444	3.625	3.3
p20	1	2	111.00 - 000064508.wav	12	6	4	3	7	5	5	30	116.497	117.432	1.48482	0.999578	1.45307	1.00702	1	0.53	0	1	77	173	85	1	1	0	0	1	0	0	grootvader	2	piano	1	1	foxtrot, wals, tango etc. 1j	2	1	1	4	light aerobic, fietsen	3.125	3.77778	3.22222	3.125	3.8
p20	1	4	112.88 - 000017020.3.wav	15	6	3	3	6	2	6	26	116.941	116.957	1.49605	1.00738	1.45806	1.00958	1	0.91	1	1	77	173	85	1	1	0	0	1	0	0	grootvader	3	piano	1	1	foxtrot, wals, tango etc. 1j	2	1	1	4	light aerobic, fietsen	3.125	3.77778	3.22222	3.125	3.8
p20	1	6	111.37 - 000021252.3.wav	11	6	4	3	6	3	5	27	116.603	117.053	1.49279	0.99639	1.45611	1.00027	1	0.91	1	1	77	173	85	1	1	0	0	1	0	0	grootvader	4	piano	1	1	foxtrot, wals, tango etc. 1j	2	1	1	4	light aerobic, fietsen	3.125	3.77778	3.22222	3.125	3.8
p20	1	8	121.48 - 000063794.wav	7	6	4	5	6	3	6	30	117.172	116.941	1.49183	0.992446	1.45372	0.989833	1	0.83	1	1	77	173	85	1	1	0	0	1	0	0	grootvader	5	piano	1	1	foxtrot, wals, tango etc. 1j	2	1	1	4	light aerobic, fietsen	3.125	3.77778	3.22222	3.125	3.8
p20	1	10	122.00 - 000061581.wav	9	6	3	4	6	2	6	27	116.955	116.601	1.49264	1.00445	1.45034	1.00371	1	0.84	1	1	77	173	85	1	1	0	0	1	0	0	grootvader	6	piano	1	1	foxtrot, wals, tango etc. 1j	2	1	1	4	light aerobic, fietsen	3.125	3.77778	3.22222	3.125	3.8
p20	1	12	116.72 - 000004136.wav	12	6	3	4	6	3	6	28	116.452	116.239	1.49664	0.990161	1.44971	0.991913	2	0.73	0	1	77	173	85	1	1	0	0	1	0	0	grootvader	7	piano	1	1	foxtrot, wals, tango etc. 1j	2	1	1	4	light aerobic, fietsen	3.125	3.77778	3.22222	3.125	3.8
p20	1	14	110.86 - 000002864.wav	12	5	3	4	5	2	5	24	114.999	114.861	1.48912	0.998198	1.4254	1.00284	1	0.95	1	1	77	173	85	1	1	0	0	1	0	0	grootvader	8	piano	1	1	foxtrot, wals, tango etc. 1j	2	1	1	4	light aerobic, fietsen	3.125	3.77778	3.22222	3.125	3.8
p20	1	16	110.00 - 000010374.3.wav	11	5	4	5	5	4	5	28	114.561	114.916	1.48928	1.00295	1.42621	1.00274	0	0.97	1	1	77	173	85	1	1	0	0	1	0	0	grootvader	9	piano	1	1	foxtrot, wals, tango etc. 1j	2	1	1	4	light aerobic, fietsen	3.125	3.77778	3.22222	3.125	3.8
p20	1	18	109.91 - 000002803.3.wav	13	6	3	3	6	4	6	28	115.129	115.219	1.501	1.00477	1.44118	1.00792	1	0.88	1	1	77	173	85	1	1	0	0	1	0	0	grootvader	10	piano	1	1	foxtrot, wals, tango etc. 1j	2	1	1	4	light aerobic, fietsen	3.125	3.77778	3.22222	3.125	3.8
p20	1	20	110.05 - 000041850.3.wav	13	6	5	5	6	5	6	33	115.409	115.462	1.50605	0.999975	1.44909	0.999722	1	0.93	1	1	77	173	85	1	1	0	0	1	0	0	grootvader	11	piano	1	1	foxtrot, wals, tango etc. 1j	2	1	1	4	light aerobic, fietsen	3.125	3.77778	3.22222	3.125	3.8
p20	1	22	110.43 - 000039249.wav	14	5	4	5	5	4	5	28	115.466	114.198	1.48567	0.992258	1.41382	0.983772	0	0.04	0	1	77	173	85	1	1	0	0	1	0	0	grootvader	12	piano	1	1	foxtrot, wals, tango etc. 1j	2	1	1	4	light aerobic, fietsen	3.125	3.77778	3.22222	3.125	3.8
p20	2	2	116.16 - 000026485.3.wav	12	5	2	1	5	2	5	20	114.478	115.727	1.4824	1.01528	1.42969	1.02727	2	0.04	0	1	77	173	85	1	1	0	0	1	0	0	grootvader	13	piano	1	1	foxtrot, wals, tango etc. 1j	2	1	1	4	light aerobic, fietsen	3.125	3.77778	3.22222	3.125	3.8
p20	2	4	115.05 - 000063350.3.wav	12	4	1	2	4	1	4	16	116.685	115.055	1.49038	1.00484	1.42896	0.995362	1	0.25	0	1	77	173	85	1	1	0	0	1	0	0	grootvader	14	piano	1	1	foxtrot, wals, tango etc. 1j	2	1	1	4	light aerobic, fietsen	3.125	3.77778	3.22222	3.125	3.8
p20	2	6	115.01 - 000034433.3.wav	15	6	5	5	4	4	5	29	114.129	113.871	1.48439	1.00274	1.40859	1.00206	1	0.98	1	1	77	173	85	1	1	0	0	1	0	0	grootvader	15	piano	1	1	foxtrot, wals, tango etc. 1j	2	1	1	4	light aerobic, fietsen	3.125	3.77778	3.22222	3.125	3.8
p20	2	8	115.97 - 000002259.wav	13	6	2	3	5	2	5	23	114.417	113.798	1.4871	1.0028	1.41031	0.99736	2	0.84	1	1	77	173	85	1	1	0	0	1	0	0	grootvader	16	piano	1	1	foxtrot, wals, tango etc. 1j	2	1	1	4	light aerobic, fietsen	3.125	3.77778	3.22222	3.125	3.8
p20	2	10	108.03 - 000027622.3.wav	10	4	5	5	4	3	5	26	113.212	113.058	1.49419	1.00498	1.40771	1.00956	2	0.97	1	1	77	173	85	1	1	0	0	1	0	0	grootvader	17	piano	1	1	foxtrot, wals, tango etc. 1j	2	1	1	4	light aerobic, fietsen	3.125	3.77778	3.22222	3.125	3.8
p20	2	12	108.77 - 000047071.wav	13	7	6	6	7	6	7	39	113.361	113.128	1.50483	0.998979	1.41864	0.99975	2	0.93	1	1	77	173	85	1	1	0	0	1	0	0	grootvader	18	piano	1	1	foxtrot, wals, tango etc. 1j	2	1	1	4	light aerobic, fietsen	3.125	3.77778	3.22222	3.125	3.8
p20	2	14	116.00 - 000017287.wav	13	6	5	6	6	4	6	33	113.698	112.443	1.50042	0.99093	1.40589	0.982155	2	0.36	0	1	77	173	85	1	1	0	0	1	0	0	grootvader	19	piano	1	1	foxtrot, wals, tango etc. 1j	2	1	1	4	light aerobic, fietsen	3.125	3.77778	3.22222	3.125	3.8
p20	2	16	116.14 - 000029738.wav	13	3	4	5	3	4	3	22	113.456	109.626	1.49625	1.0039	1.36687	0.976567	0	0.17	0	1	77	173	85	1	1	0	0	1	0	0	grootvader	20	piano	1	1	foxtrot, wals, tango etc. 1j	2	1	1	4	light aerobic, fietsen	3.125	3.77778	3.22222	3.125	3.8
p20	2	18	104.78 - 000004103.wav	10	6	5	3	6	4	6	30	109.572	109.435	1.5013	1.02297	1.36905	1.03105	2	0.84	1	1	77	173	85	1	1	0	0	1	0	0	grootvader	21	piano	1	1	foxtrot, wals, tango etc. 1j	2	1	1	4	light aerobic, fietsen	3.125	3.77778	3.22222	3.125	3.8
p20	2	20	107.05 - 000009283.3.wav	11	7	7	7	7	7	7	42	111.674	111.646	1.49198	0.99969	1.388	0.997602	0	0.9	1	1	77	173	85	1	1	0	0	1	0	0	grootvader	22	piano	1	1	foxtrot, wals, tango etc. 1j	2	1	1	4	light aerobic, fietsen	3.125	3.77778	3.22222	3.125	3.8
p20	2	22	117.95 - 000017694.wav	11	7	7	7	7	7	7	42	115.25	115.012	1.50986	1.02052	1.44699	1.01887	1	0.94	1	1	77	173	85	1	1	0	0	1	0	0	grootvader	23	piano	1	1	foxtrot, wals, tango etc. 1j	2	1	1	4	light aerobic, fietsen	3.125	3.77778	3.22222	3.125	3.8
p21	1	2	129.91 - 000042540.3.wav	3	5	5	5	6	5	4	30	129.348	126.302	1.29321	1.00428	1.36113	0.980322	2	0.12	0	0	49	161	73	1	0	0	0	0	0	0		0		1	0		2	1	1	4	fitness (met muziek)	4	4.55556	4.33333	2.5	3.6
p21	1	4	129.99 - 000046636.3.wav	3	1	1	1	1	1	1	6	125.019	123.044	1.29322	0.990941	1.32605	0.976005	1	0.19	0	0	49	161	73	1	0	0	0	0	0	0		0		1	0		2	1	1	4	fitness (met muziek)	4	4.55556	4.33333	2.5	3.6
p21	1	6	127.11 - 000005065.7.wav	4	4	2	1	5	1	3	16	123.562	123.422	1.29686	0.996331	1.33379	0.995521	1	0.98	1	0	49	161	73	1	0	0	0	0	0	0		0		1	0		2	1	1	4	fitness (met muziek)	4	4.55556	4.33333	2.5	3.6
p21	1	8	127.51 - 000037015.wav	4	6	4	6	6	4	6	32	124.235	124.055	1.29276	1.00219	1.33641	0.997452	1	0.94	1	0	49	161	73	1	0	0	0	0	0	0		0		1	0		2	1	1	4	fitness (met muziek)	4	4.55556	4.33333	2.5	3.6
p21	1	10	127.98 - Miss Kittin - Playmate of the Century.wav	4	7	2	2	6	1	6	24	123.132	123.13	1.29712	1.00336	1.33092	1.00435	1	0.99	1	0	49	161	73	1	0	0	0	0	0	0		0		1	0		2	1	1	4	fitness (met muziek)	4	4.55556	4.33333	2.5	3.6
p21	1	12	128.50 - 000017219.3.wav	4	7	4	5	6	4	6	32	123.743	123.235	1.30029	1.00575	1.33536	1.00115	1	0.91	1	0	49	161	73	1	0	0	0	0	0	0		0		1	0		2	1	1	4	fitness (met muziek)	4	4.55556	4.33333	2.5	3.6
p21	1	14	128.99 - 000045040.3.wav	4	6	2	2	7	3	6	26	122.72	122.656	1.30354	1.00816	1.33237	1.01111	1	0.99	1	0	49	161	73	1	0	0	0	0	0	0		0		1	0		2	1	1	4	fitness (met muziek)	4	4.55556	4.33333	2.5	3.6
p21	1	16	129.00 - 000046003.3.wav	4	6	1	1	6	3	6	23	123.598	123.439	1.3028	0.998974	1.34009	0.999062	1	0.99	1	0	49	161	73	1	0	0	0	0	0	0		0		1	0		2	1	1	4	fitness (met muziek)	4	4.55556	4.33333	2.5	3.6
p21	1	18	125.80 - 000034661.3.wav	7	2	1	1	5	1	5	15	122.653	122.576	1.29484	1.00114	1.32258	1.00138	1	0.98	1	0	49	161	73	1	0	0	0	0	0	0		0		1	0		2	1	1	4	fitness (met muziek)	4	4.55556	4.33333	2.5	3.6
p21	1	20	126.02 - 000036614.wav	5	7	6	4	7	6	6	36	121.48	121.364	1.2982	1.00232	1.31287	1.00406	1	0.98	1	0	49	161	73	1	0	0	0	0	0	0		0		1	0		2	1	1	4	fitness (met muziek)	4	4.55556	4.33333	2.5	3.6
p21	1	22	126.10 - 000054745.3.wav	5	1	1	1	1	1	1	6	123.013	120.264	1.30169	1.00102	1.30452	0.977046	2	0.21	0	0	49	161	73	1	0	0	0	0	0	0		0		1	0		2	1	1	4	fitness (met muziek)	4	4.55556	4.33333	2.5	3.6
p21	2	2	122.77 - 000033203.3.wav	9	6	6	6	6	3	6	33	123.683	123.065	1.29096	1.00271	1.32396	0.995485	0	0.12	0	0	49	161	73	1	0	0	0	0	0	0		0		1	0		2	1	1	4	fitness (met muziek)	4	4.55556	4.33333	2.5	3.6
p21	2	4	121.48 - 000063794.wav	7	3	2	1	3	4	2	15	124.493	122.518	1.29128	1.00687	1.31834	0.989057	1	0.13	0	0	49	161	73	1	0	0	0	0	0	0		0		1	0		2	1	1	4	fitness (met muziek)	4	4.55556	4.33333	2.5	3.6
p21	2	6	124.63 - 000002948.3.wav	7	7	7	7	7	5	7	40	122.345	122.25	1.28447	1.00011	1.30854	0.997146	1	0.93	1	0	49	161	73	1	0	0	0	0	0	0		0		1	0		2	1	1	4	fitness (met muziek)	4	4.55556	4.33333	2.5	3.6
p21	2	8	118.10 - 000047927.3.wav	11	2	2	4	6	2	3	19	123.488	122.428	1.29142	0.993178	1.31749	0.983985	2	0.36	0	0	49	161	73	1	0	0	0	0	0	0		0		1	0		2	1	1	4	fitness (met muziek)	4	4.55556	4.33333	2.5	3.6
p21	2	10	119.08 - 000054687.3.wav	11	1	3	3	4	2	1	14	122.88	120.653	1.29177	0.996589	1.29875	0.975167	0	0.36	0	0	49	161	73	1	0	0	0	0	0	0		0		1	0		2	1	1	4	fitness (met muziek)	4	4.55556	4.33333	2.5	3.6
p21	2	12	116.72 - 000004136.wav	12	6	4	3	5	4	6	28	121.478	121.329	1.30051	1.00006	1.31484	0.995363	2	0.97	1	0	49	161	73	1	0	0	0	0	0	0		0		1	0		2	1	1	4	fitness (met muziek)	4	4.55556	4.33333	2.5	3.6
p21	2	14	116.16 - 000026485.3.wav	12	4	1	1	6	2	6	20	121.576	121.514	1.28852	0.992446	1.30477	0.988823	2	0.97	1	0	49	161	73	1	0	0	0	0	0	0		0		1	0		2	1	1	4	fitness (met muziek)	4	4.55556	4.33333	2.5	3.6
p21	2	16	115.97 - 000002259.wav	13	4	2	1	6	1	5	19	121.162	120.677	1.30261	0.99772	1.30987	0.994143	2	0.96	1	0	49	161	73	1	0	0	0	0	0	0		0		1	0		2	1	1	4	fitness (met muziek)	4	4.55556	4.33333	2.5	3.6
p21	2	18	119.29 - Interpol - All Fired Up.wav	12	1	1	1	5	2	5	15	121.768	121.638	1.29903	0.990303	1.31668	0.985986	1	0.97	1	0	49	161	73	1	0	0	0	0	0	0		0		1	0		2	1	1	4	fitness (met muziek)	4	4.55556	4.33333	2.5	3.6
p21	2	20	116.00 - 000017287.wav	13	1	1	3	1	3	1	10	121.542	118.346	1.29428	0.991306	1.27641	0.965045	2	0.03	0	0	49	161	73	1	0	0	0	0	0	0		0		1	0		2	1	1	4	fitness (met muziek)	4	4.55556	4.33333	2.5	3.6
p21	2	22	119.49 - 000002881.3.wav	11	7	3	3	6	1	5	25	120.606	120.327	1.30351	1.00178	1.30698	0.997983	1	0.9	1	0	49	161	73	1	0	0	0	0	0	0		0		1	0		2	1	1	4	fitness (met muziek)	4	4.55556	4.33333	2.5	3.6
p21	2	24	115.00 - 000065444.3.wav	14	1	3	3	6	4	5	22	120.746	120.655	1.30562	0.991193	1.31273	0.988825	1	0.98	1	0	49	161	73	1	0	0	0	0	0	0		0		1	0		2	1	1	4	fitness (met muziek)	4	4.55556	4.33333	2.5	3.6
p22	1	2	118.04 - 000022496.3.wav	11	7	6	6	7	6	7	39	114.269	114.124	1.45919	1.00752	1.38773	1.00483	1	0.98	1	0	23	167	68	1	0	0	0	0	0	0		0		3	0		4	1	1	3	zwemmen (zonder muziek) / turnen (met muziek)	3.375	4.22222	3.55556	3.25	2.8
p22	1	4	118.10 - 000047927.3.wav	11	5	1	2	6	3	5	22	113.743	113.637	1.46666	1.01333	1.38885	1.01102	2	0.98	1	0	23	167	68	1	0	0	0	0	0	0		0		3	0		4	1	1	3	zwemmen (zonder muziek) / turnen (met muziek)	3.375	4.22222	3.55556	3.25	2.8
p22	1	6	107.86 - 000045247.3.wav	13	5	1	4	5	5	4	24	113.131	112.976	1.458	1.0027	1.37263	1.00121	1	0.99	1	0	23	167	68	1	0	0	0	0	0	0		0		3	0		4	1	1	3	zwemmen (zonder muziek) / turnen (met muziek)	3.375	4.22222	3.55556	3.25	2.8
p22	1	8	107.45 - 000044571.3.wav	12	6	5	5	5	5	6	32	112.346	112.29	1.46581	1.00966	1.37159	1.00572	1	0.97	1	0	23	167	68	1	0	0	0	0	0	0		0		3	0		4	1	1	3	zwemmen (zonder muziek) / turnen (met muziek)	3.375	4.22222	3.55556	3.25	2.8
p22	1	10	106.99 - Roisin Murphy - Ramalama Bang Bang.wav	12	7	6	6	7	7	7	40	112.036	112.015	1.48047	1.01821	1.38192	1.01783	1	0.96	1	0	23	167	68	1	0	0	0	0	0	0		0		3	0		4	1	1	3	zwemmen (zonder muziek) / turnen (met muziek)	3.375	4.22222	3.55556	3.25	2.8
p22	1	12	115.00 - 000065444.3.wav	14	6	6	5	7	5	6	35	112.531	112.524	1.47808	1.00124	1.38596	1.00082	1	0.99	1	0	23	167	68	1	0	0	0	0	0	0		0		3	0		4	1	1	3	zwemmen (zonder muziek) / turnen (met muziek)	3.375	4.22222	3.55556	3.25	2.8
p22	1	14	119.08 - 000054687.3.wav	11	6	4	4	5	4	5	28	113.411	113.284	1.46949	1.00847	1.38718	1.00631	0	0.98	1	0	23	167	68	1	0	0	0	0	0	0		0		3	0		4	1	1	3	zwemmen (zonder muziek) / turnen (met muziek)	3.375	4.22222	3.55556	3.25	2.8
p22	1	16	116.01 - 000038567.3.wav	12	4	1	2	3	2	4	16	113.15	113.097	1.47285	1.00976	1.38811	1.01042	2	0.98	1	0	23	167	68	1	0	0	0	0	0	0		0		3	0		4	1	1	3	zwemmen (zonder muziek) / turnen (met muziek)	3.375	4.22222	3.55556	3.25	2.8
p22	1	18	119.29 - Interpol - All Fired Up.wav	12	6	6	5	7	5	6	35	113.365	113.337	1.47707	1.00569	1.39503	1.00126	1	0.98	1	0	23	167	68	1	0	0	0	0	0	0		0		3	0		4	1	1	3	zwemmen (zonder muziek) / turnen (met muziek)	3.375	4.22222	3.55556	3.25	2.8
p22	1	20	111.00 - 000064508.wav	12	5	3	3	4	4	6	25	113.513	113.66	1.46777	1.00036	1.39017	1.00124	1	0.96	1	0	23	167	68	1	0	0	0	0	0	0		0		3	0		4	1	1	3	zwemmen (zonder muziek) / turnen (met muziek)	3.375	4.22222	3.55556	3.25	2.8
p22	1	22	112.88 - 000017020.3.wav	15	7	5	5	5	4	6	32	113.183	113.042	1.47873	1.00965	1.39294	1.00905	1	0.99	1	0	23	167	68	1	0	0	0	0	0	0		0		3	0		4	1	1	3	zwemmen (zonder muziek) / turnen (met muziek)	3.375	4.22222	3.55556	3.25	2.8
p22	2	2	119.49 - 000002881.3.wav	11	7	2	4	6	6	6	31	115.46	115.364	1.44598	0.998917	1.3901	0.997748	1	0.94	1	0	23	167	68	1	0	0	0	0	0	0		0		3	0		4	1	1	3	zwemmen (zonder muziek) / turnen (met muziek)	3.375	4.22222	3.55556	3.25	2.8
p22	2	4	119.88 - 000024463.3.wav	10	6	2	5	5	3	4	25	114.295	113.448	1.44815	1.00158	1.36902	0.998211	1	0.5	0	0	23	167	68	1	0	0	0	0	0	0		0		3	0		4	1	1	3	zwemmen (zonder muziek) / turnen (met muziek)	3.375	4.22222	3.55556	3.25	2.8
p22	2	6	111.37 - 000021252.3.wav	11	5	4	5	5	4	6	29	112.534	112.492	1.45592	1.00467	1.36482	1.005	1	0.96	1	0	23	167	68	1	0	0	0	0	0	0		0		3	0		4	1	1	3	zwemmen (zonder muziek) / turnen (met muziek)	3.375	4.22222	3.55556	3.25	2.8
p22	2	8	116.72 - 000004136.wav	12	5	1	2	4	2	3	17	112.079	112.019	1.46476	1.00782	1.36729	1.00859	2	0.98	1	0	23	167	68	1	0	0	0	0	0	0		0		3	0		4	1	1	3	zwemmen (zonder muziek) / turnen (met muziek)	3.375	4.22222	3.55556	3.25	2.8
p22	2	10	110.86 - 000002864.wav	12	3	2	4	3	4	5	21	112.319	112.183	1.45737	0.999332	1.36242	0.997264	1	0.98	1	0	23	167	68	1	0	0	0	0	0	0		0		3	0		4	1	1	3	zwemmen (zonder muziek) / turnen (met muziek)	3.375	4.22222	3.55556	3.25	2.8
p22	2	12	110.00 - 000010374.3.wav	11	1	1	2	2	3	4	13	112.085	112.57	1.46186	1.00292	1.37126	1.00659	0	0.96	1	0	23	167	68	1	0	0	0	0	0	0		0		3	0		4	1	1	3	zwemmen (zonder muziek) / turnen (met muziek)	3.375	4.22222	3.55556	3.25	2.8
p22	2	14	109.91 - 000002803.3.wav	13	6	6	5	6	5	7	35	112.878	112.78	1.46581	1.00739	1.37756	1.00623	1	0.98	1	0	23	167	68	1	0	0	0	0	0	0		0		3	0		4	1	1	3	zwemmen (zonder muziek) / turnen (met muziek)	3.375	4.22222	3.55556	3.25	2.8
p22	2	16	110.05 - 000041850.3.wav	13	6	4	5	5	5	6	31	113.102	112.972	1.4657	1.00365	1.3798	1.00119	1	0.98	1	0	23	167	68	1	0	0	0	0	0	0		0		3	0		4	1	1	3	zwemmen (zonder muziek) / turnen (met muziek)	3.375	4.22222	3.55556	3.25	2.8
p22	2	18	110.43 - 000039249.wav	14	4	3	4	5	5	5	26	113.331	113.209	1.45976	1.00582	1.37712	1.00608	0	0.99	1	0	23	167	68	1	0	0	0	0	0	0		0		3	0		4	1	1	3	zwemmen (zonder muziek) / turnen (met muziek)	3.375	4.22222	3.55556	3.25	2.8
p22	2	20	116.16 - 000026485.3.wav	12	4	2	2	3	2	4	17	113.753	113.679	1.46126	1.01123	1.38426	1.00852	2	0.99	1	0	23	167	68	1	0	0	0	0	0	0		0		3	0		4	1	1	3	zwemmen (zonder muziek) / turnen (met muziek)	3.375	4.22222	3.55556	3.25	2.8
p22	2	22	115.05 - 000063350.3.wav	12	6	3	6	7	7	6	35	113.455	113.405	1.47319	1.00963	1.39219	1.00848	1	0.99	1	0	23	167	68	1	0	0	0	0	0	0		0		3	0		4	1	1	3	zwemmen (zonder muziek) / turnen (met muziek)	3.375	4.22222	3.55556	3.25	2.8
p23	1	2	104.78 - 000004103.wav	10	5	4	3	2	2	2	18	109.444	107.997	1.51228	1.00434	1.36092	0.992057	2	0.42	0	0	25	173	65	1	0	0	0	0	0	0		0		4	1	streetdance 2j / jazz dance 3j	4	2	0	4	BBB, aerobic (met muziek)	3.375	3.66667	3.88889	3.625	3.4
p23	1	4	104.71 - 000001760.3.wav	10	3	5	4	2	3	3	20	108.63	105.847	1.52308	1.01815	1.3434	0.990841	1	0.06	0	0	25	173	65	1	0	0	0	0	0	0		0		4	1	streetdance 2j / jazz dance 3j	4	2	0	4	BBB, aerobic (met muziek)	3.375	3.66667	3.88889	3.625	3.4
p23	1	6	101.01 - 000012978.3.wav	7	5	4	5	4	4	4	26	105.149	104.674	1.51761	0.991606	1.32365	0.985617	1	0.51	0	0	25	173	65	1	0	0	0	0	0	0		0		4	1	streetdance 2j / jazz dance 3j	4	2	0	4	BBB, aerobic (met muziek)	3.375	3.66667	3.88889	3.625	3.4
p23	1	8	105.00 - 000051038.3.wav	9	2	4	4	2	4	3	19	106.374	103.341	1.52112	1.00142	1.30985	0.974353	0	0.05	0	0	25	173	65	1	0	0	0	0	0	0		0		4	1	streetdance 2j / jazz dance 3j	4	2	0	4	BBB, aerobic (met muziek)	3.375	3.66667	3.88889	3.625	3.4
p23	1	10	100.51 - Do You Really Want To Hurt Me.wav	7	6	5	4	2	4	2	23	104.1	103.752	1.53235	1.01093	1.32478	1.00901	0	0.43	0	0	25	173	65	1	0	0	0	0	0	0		0		4	1	streetdance 2j / jazz dance 3j	4	2	0	4	BBB, aerobic (met muziek)	3.375	3.66667	3.88889	3.625	3.4
p23	1	12	102.76 - 000044379.3.wav	7	2	3	2	2	4	3	16	105.492	103.855	1.52431	1.00242	1.31914	0.988108	0	0.29	0	0	25	173	65	1	0	0	0	0	0	0		0		4	1	streetdance 2j / jazz dance 3j	4	2	0	4	BBB, aerobic (met muziek)	3.375	3.66667	3.88889	3.625	3.4
p23	1	14	102.00 - Benny Neyman - Hommage Aan Conny Vandenbos.3.wav	7	2	1	1	3	4	3	14	105.436	104.402	1.52657	1.00846	1.32806	0.997054	0	0.14	0	0	25	173	65	1	0	0	0	0	0	0		0		4	1	streetdance 2j / jazz dance 3j	4	2	0	4	BBB, aerobic (met muziek)	3.375	3.66667	3.88889	3.625	3.4
p23	1	16	101.08 - 000016635.3.wav	7	4	4	3	2	4	2	19	106.168	104.148	1.52008	0.99715	1.31927	0.980151	1	0.24	0	0	25	173	65	1	0	0	0	0	0	0		0		4	1	streetdance 2j / jazz dance 3j	4	2	0	4	BBB, aerobic (met muziek)	3.375	3.66667	3.88889	3.625	3.4
p23	1	18	101.03 - 000029901.3.wav	7	5	4	4	4	4	4	25	104.024	104.53	1.53458	0.997906	1.33678	1.00026	1	0.42	0	0	25	173	65	1	0	0	0	0	0	0		0		4	1	streetdance 2j / jazz dance 3j	4	2	0	4	BBB, aerobic (met muziek)	3.375	3.66667	3.88889	3.625	3.4
p23	1	20	101.45 - 000003587.wav	7	2	4	3	2	3	2	16	105.37	102.98	1.53193	1.00539	1.3146	0.985862	2	0.19	0	0	25	173	65	1	0	0	0	0	0	0		0		4	1	streetdance 2j / jazz dance 3j	4	2	0	4	BBB, aerobic (met muziek)	3.375	3.66667	3.88889	3.625	3.4
p23	1	22	097.92 - 000032576.wav	5	3	4	3	3	3	2	18	102.547	102.795	1.52787	1.00983	1.30878	1.01093	0	0.92	1	0	25	173	65	1	0	0	0	0	0	0		0		4	1	streetdance 2j / jazz dance 3j	4	2	0	4	BBB, aerobic (met muziek)	3.375	3.66667	3.88889	3.625	3.4
p23	1	24	101.92 - 000028002.3.wav	7	5	4	4	4	4	4	25	104.08	103.986	1.51947	1.00701	1.31665	1.00471	1	0.81	1	0	25	173	65	1	0	0	0	0	0	0		0		4	1	streetdance 2j / jazz dance 3j	4	2	0	4	BBB, aerobic (met muziek)	3.375	3.66667	3.88889	3.625	3.4
p23	2	2	103.01 - 000002789.wav	8	4	4	4	3	4	3	22	107.085	107.325	1.51237	0.995587	1.35255	0.999577	1	0.95	1	0	25	173	65	1	0	0	0	0	0	0		0		4	1	streetdance 2j / jazz dance 3j	4	2	0	4	BBB, aerobic (met muziek)	3.375	3.66667	3.88889	3.625	3.4
p23	2	4	107.86 - 000045247.3.wav	13	4	4	4	3	3	3	21	106.72	105.404	1.52283	0.998817	1.33756	0.988279	1	0.42	0	0	25	173	65	1	0	0	0	0	0	0		0		4	1	streetdance 2j / jazz dance 3j	4	2	0	4	BBB, aerobic (met muziek)	3.375	3.66667	3.88889	3.625	3.4
p23	2	6	099.83 - 000061281.wav	7	2	2	2	2	2	2	12	104.203	104.238	1.50828	0.998928	1.31012	0.995683	2	0.86	1	0	25	173	65	1	0	0	0	0	0	0		0		4	1	streetdance 2j / jazz dance 3j	4	2	0	4	BBB, aerobic (met muziek)	3.375	3.66667	3.88889	3.625	3.4
p23	2	8	105.89 - 000029256.3.wav	12	4	3	4	4	4	4	23	104.916	104.861	1.5045	0.995407	1.31467	0.993877	1	0.96	1	0	25	173	65	1	0	0	0	0	0	0		0		4	1	streetdance 2j / jazz dance 3j	4	2	0	4	BBB, aerobic (met muziek)	3.375	3.66667	3.88889	3.625	3.4
p23	2	10	101.01 - 000001419.3.wav	8	3	3	2	2	3	2	15	104.319	103.764	1.50371	1.00544	1.30018	1.00667	2	0.68	0	0	25	173	65	1	0	0	0	0	0	0		0		4	1	streetdance 2j / jazz dance 3j	4	2	0	4	BBB, aerobic (met muziek)	3.375	3.66667	3.88889	3.625	3.4
p23	2	12	108.77 - 000047071.wav	13	4	4	3	3	2	3	19	105.335	104.54	1.51153	1.0032	1.31678	0.991592	2	0.37	0	0	25	173	65	1	0	0	0	0	0	0		0		4	1	streetdance 2j / jazz dance 3j	4	2	0	4	BBB, aerobic (met muziek)	3.375	3.66667	3.88889	3.625	3.4
p23	2	14	110.00 - 000010374.3.wav	11	2	2	2	1	2	1	10	104.986	103.992	1.51085	1.01249	1.30917	1.0028	0	0.32	0	0	25	173	65	1	0	0	0	0	0	0		0		4	1	streetdance 2j / jazz dance 3j	4	2	0	4	BBB, aerobic (met muziek)	3.375	3.66667	3.88889	3.625	3.4
p23	2	16	106.99 - Roisin Murphy - Ramalama Bang Bang.wav	12	5	5	4	4	5	4	27	104.347	103.749	1.50441	1.00212	1.30059	0.996447	1	0.37	0	0	25	173	65	1	0	0	0	0	0	0		0		4	1	streetdance 2j / jazz dance 3j	4	2	0	4	BBB, aerobic (met muziek)	3.375	3.66667	3.88889	3.625	3.4
p23	2	18	107.45 - 000044571.3.wav	12	4	4	4	4	3	4	23	103.763	103.305	1.50581	1.00309	1.29629	1.00161	1	0.23	0	0	25	173	65	1	0	0	0	0	0	0		0		4	1	streetdance 2j / jazz dance 3j	4	2	0	4	BBB, aerobic (met muziek)	3.375	3.66667	3.88889	3.625	3.4
p23	2	20	107.05 - 000009283.3.wav	11	2	2	2	2	1	1	10	104.487	103.036	1.51207	1.00742	1.29827	0.99405	0	0.31	0	0	25	173	65	1	0	0	0	0	0	0		0		4	1	streetdance 2j / jazz dance 3j	4	2	0	4	BBB, aerobic (met muziek)	3.375	3.66667	3.88889	3.625	3.4
p23	2	22	098.14 - Beats of love.wav	5	3	4	4	3	4	3	21	102.492	102.726	1.5125	1.00994	1.29478	1.01077	2	0.81	1	0	25	173	65	1	0	0	0	0	0	0		0		4	1	streetdance 2j / jazz dance 3j	4	2	0	4	BBB, aerobic (met muziek)	3.375	3.66667	3.88889	3.625	3.4
p24	1	2	120.49 - 000067004.3.wav	9	6	6	6	7	5	6	36	115.86	115.787	1.54372	1.02536	1.48947	1.02641	1	0.92	1	0	41	163	52	1	0	0	0	0	0	0		0		1	1	jazz-dance (verschillende jaren)	2	1	0	3	fietsen (zonder muziek)	2.5	4	4.22222	2.875	3.6
p24	1	4	115.01 - 000034433.3.wav	15	6	6	6	6	5	6	35	112.759	113.676	1.55409	1.0106	1.47217	1.0233	1	0.46	0	0	41	163	52	1	0	0	0	0	0	0		0		1	1	jazz-dance (verschillende jaren)	2	1	0	3	fietsen (zonder muziek)	2.5	4	4.22222	2.875	3.6
p24	1	6	105.89 - 000029256.3.wav	12	3	2	2	3	3	3	16	111.049	112.801	1.5404	1.00726	1.44797	1.02309	1	0.23	0	0	41	163	52	1	0	0	0	0	0	0		0		1	1	jazz-dance (verschillende jaren)	2	1	0	3	fietsen (zonder muziek)	2.5	4	4.22222	2.875	3.6
p24	1	8	115.97 - 000002259.wav	13	4	3	3	2	2	2	16	111.943	112.782	1.54528	1.00855	1.45215	1.01878	2	0.56	0	0	41	163	52	1	0	0	0	0	0	0		0		1	1	jazz-dance (verschillende jaren)	2	1	0	3	fietsen (zonder muziek)	2.5	4	4.22222	2.875	3.6
p24	1	10	108.03 - 000027622.3.wav	10	5	6	6	5	6	5	33	112.961	112.75	1.54555	1.00548	1.45207	1.0041	2	0.95	1	0	41	163	52	1	0	0	0	0	0	0		0		1	1	jazz-dance (verschillende jaren)	2	1	0	3	fietsen (zonder muziek)	2.5	4	4.22222	2.875	3.6
p24	1	12	108.77 - 000047071.wav	13	3	2	3	2	2	2	14	111.968	111.789	1.53709	1.00519	1.43187	1.00551	2	0.95	1	0	41	163	52	1	0	0	0	0	0	0		0		1	1	jazz-dance (verschillende jaren)	2	1	0	3	fietsen (zonder muziek)	2.5	4	4.22222	2.875	3.6
p24	1	14	106.23 - 000057691.wav	10	3	4	3	4	3	3	20	110.458	110.928	1.53214	1.00201	1.41622	1.00623	2	0.87	1	0	41	163	52	1	0	0	0	0	0	0		0		1	1	jazz-dance (verschillende jaren)	2	1	0	3	fietsen (zonder muziek)	2.5	4	4.22222	2.875	3.6
p24	1	16	116.00 - 000017287.wav	13	4	3	3	2	2	2	16	110.725	110.534	1.52505	0.998965	1.40473	0.995644	2	0.94	1	0	41	163	52	1	0	0	0	0	0	0		0		1	1	jazz-dance (verschillende jaren)	2	1	0	3	fietsen (zonder muziek)	2.5	4	4.22222	2.875	3.6
p24	1	18	116.14 - 000029738.wav	13	3	3	3	2	3	3	17	111.607	111.21	1.51648	0.999545	1.40539	0.995106	0	0.86	1	0	41	163	52	1	0	0	0	0	0	0		0		1	1	jazz-dance (verschillende jaren)	2	1	0	3	fietsen (zonder muziek)	2.5	4	4.22222	2.875	3.6
p24	1	20	105.00 - 000051038.3.wav	9	3	2	2	2	2	1	12	110.245	110.005	1.51152	0.996585	1.38558	0.995662	0	0.39	0	0	41	163	52	1	0	0	0	0	0	0		0		1	1	jazz-dance (verschillende jaren)	2	1	0	3	fietsen (zonder muziek)	2.5	4	4.22222	2.875	3.6
p24	1	22	104.71 - 000001760.3.wav	10	6	6	7	7	6	7	39	109.307	110.021	1.53316	1.01649	1.40561	1.02072	1	0.31	0	0	41	163	52	1	0	0	0	0	0	0		0		1	1	jazz-dance (verschillende jaren)	2	1	0	3	fietsen (zonder muziek)	2.5	4	4.22222	2.875	3.6
p24	2	2	104.78 - 000004103.wav	10	3	3	3	4	3	4	20	109.956	110.559	1.49228	1.00661	1.3748	1.01232	2	0.74	1	0	41	163	52	1	0	0	0	0	0	0		0		1	1	jazz-dance (verschillende jaren)	2	1	0	3	fietsen (zonder muziek)	2.5	4	4.22222	2.875	3.6
p24	2	4	107.05 - 000009283.3.wav	11	5	6	6	5	6	5	33	108.55	108.243	1.49634	1.00134	1.34969	0.998936	0	0.71	0	0	41	163	52	1	0	0	0	0	0	0		0		1	1	jazz-dance (verschillende jaren)	2	1	0	3	fietsen (zonder muziek)	2.5	4	4.22222	2.875	3.6
p24	2	6	107.86 - 000045247.3.wav	13	5	5	5	6	5	6	32	108.595	108.509	1.49064	1.0008	1.34786	0.995634	1	0.95	1	0	41	163	52	1	0	0	0	0	0	0		0		1	1	jazz-dance (verschillende jaren)	2	1	0	3	fietsen (zonder muziek)	2.5	4	4.22222	2.875	3.6
p24	2	8	107.45 - 000044571.3.wav	12	6	6	6	6	5	6	35	107.791	107.885	1.49526	1.00433	1.34425	1.00478	1	0.85	1	0	41	163	52	1	0	0	0	0	0	0		0		1	1	jazz-dance (verschillende jaren)	2	1	0	3	fietsen (zonder muziek)	2.5	4	4.22222	2.875	3.6
p24	2	10	106.99 - Roisin Murphy - Ramalama Bang Bang.wav	12	6	5	5	6	5	6	33	107.589	107.733	1.52049	1.01902	1.36497	1.01812	1	0.95	1	0	41	163	52	1	0	0	0	0	0	0		0		1	1	jazz-dance (verschillende jaren)	2	1	0	3	fietsen (zonder muziek)	2.5	4	4.22222	2.875	3.6
p24	2	12	111.00 - 000064508.wav	12	3	3	3	4	4	4	21	107.736	107.516	1.5139	0.984974	1.35637	0.982673	1	0.84	1	0	41	163	52	1	0	0	0	0	0	0		0		1	1	jazz-dance (verschillende jaren)	2	1	0	3	fietsen (zonder muziek)	2.5	4	4.22222	2.875	3.6
p24	2	14	112.88 - 000017020.3.wav	15	4	4	4	3	3	3	21	108.301	108.252	1.50633	1.00227	1.35874	0.999878	1	0.96	1	0	41	163	52	1	0	0	0	0	0	0		0		1	1	jazz-dance (verschillende jaren)	2	1	0	3	fietsen (zonder muziek)	2.5	4	4.22222	2.875	3.6
p24	2	16	111.37 - 000021252.3.wav	11	5	5	5	6	5	5	31	107.554	108.114	1.53129	1.02252	1.37958	1.0301	1	0.85	1	0	41	163	52	1	0	0	0	0	0	0		0		1	1	jazz-dance (verschillende jaren)	2	1	0	3	fietsen (zonder muziek)	2.5	4	4.22222	2.875	3.6
p24	2	18	101.92 - 000028002.3.wav	7	2	1	2	4	3	4	16	105.951	106.074	1.53253	1.01298	1.35461	1.01479	1	0.95	1	0	41	163	52	1	0	0	0	0	0	0		0		1	1	jazz-dance (verschillende jaren)	2	1	0	3	fietsen (zonder muziek)	2.5	4	4.22222	2.875	3.6
p24	2	20	102.76 - 000044379.3.wav	7	5	6	5	6	5	5	32	107.01	107.511	1.53175	1.00388	1.37226	1.00927	0	0.15	0	0	41	163	52	1	0	0	0	0	0	0		0		1	1	jazz-dance (verschillende jaren)	2	1	0	3	fietsen (zonder muziek)	2.5	4	4.22222	2.875	3.6
p24	2	22	110.86 - 000002864.wav	12	4	4	4	5	4	5	26	107.369	107.369	1.53366	1.01261	1.37219	1.00907	1	0.97	1	0	41	163	52	1	0	0	0	0	0	0		0		1	1	jazz-dance (verschillende jaren)	2	1	0	3	fietsen (zonder muziek)	2.5	4	4.22222	2.875	3.6
p25	1	2	131.02 - 000023655.3.wav	2	4	3	3	2	2	3	17	127.533	126.215	1.42671	1.00391	1.50059	0.99365	2	0.26	0	0	44	168	61	0	1	1	0	0	0	0		5	viool	1	1	dansles in humaniora	4	0	1	3	fietsen	4	4	4.22222	2.375	4.3
p25	1	4	131.98 - 000027584.3.wav	2	6	5	2	5	4	4	26	125.947	124.333	1.42861	0.99482	1.48016	0.980086	1	0.32	0	0	44	168	61	0	1	1	0	0	0	0		5	viool	1	1	dansles in humaniora	4	0	1	3	fietsen	4	4	4.22222	2.375	4.3
p25	1	6	120.49 - 000067004.3.wav	9	7	7	7	7	5	6	39	125.796	124.573	1.42172	1.00442	1.47588	0.991184	1	0.44	0	0	44	168	61	0	1	1	0	0	0	0		5	viool	1	1	dansles in humaniora	4	0	1	3	fietsen	4	4	4.22222	2.375	4.3
p25	1	8	133.04 - 000061021.3.wav	2	7	6	7	7	7	7	41	126.88	124.391	1.43579	1.01137	1.48832	0.991349	1	0.13	0	0	44	168	61	0	1	1	0	0	0	0		5	viool	1	1	dansles in humaniora	4	0	1	3	fietsen	4	4	4.22222	2.375	4.3
p25	1	10	119.88 - 000024463.3.wav	10	7	7	7	7	6	7	41	125.4	123.509	1.43334	1.0045	1.47519	0.987957	1	0.09	0	0	44	168	61	0	1	1	0	0	0	0		5	viool	1	1	dansles in humaniora	4	0	1	3	fietsen	4	4	4.22222	2.375	4.3
p25	1	12	120.99 - Royksopp - The Girl And The Robot.wav	8	6	5	5	6	5	5	32	124.695	124.516	1.43431	1.00155	1.48827	0.998033	1	0.92	1	0	44	168	61	0	1	1	0	0	0	0		5	viool	1	1	dansles in humaniora	4	0	1	3	fietsen	4	4	4.22222	2.375	4.3
p25	1	14	122.00 - 000061581.wav	9	6	6	6	6	5	6	35	125.126	123.38	1.44118	1.01002	1.48169	0.995744	1	0.33	0	0	44	168	61	0	1	1	0	0	0	0		5	viool	1	1	dansles in humaniora	4	0	1	3	fietsen	4	4	4.22222	2.375	4.3
p25	1	16	129.91 - 000042540.3.wav	3	6	4	4	5	4	5	28	124.463	124.465	1.43388	0.99293	1.48729	0.99074	2	0.97	1	0	44	168	61	0	1	1	0	0	0	0		5	viool	1	1	dansles in humaniora	4	0	1	3	fietsen	4	4	4.22222	2.375	4.3
p25	1	18	129.99 - 000046636.3.wav	3	5	3	3	3	3	4	21	125.488	124.044	1.4359	0.994532	1.48435	0.982772	1	0.52	0	0	44	168	61	0	1	1	0	0	0	0		5	viool	1	1	dansles in humaniora	4	0	1	3	fietsen	4	4	4.22222	2.375	4.3
p25	1	20	127.11 - 000005065.7.wav	4	6	6	4	5	4	5	30	125.336	124.09	1.44259	1.00371	1.49171	0.993125	1	0.42	0	0	44	168	61	0	1	1	0	0	0	0		5	viool	1	1	dansles in humaniora	4	0	1	3	fietsen	4	4	4.22222	2.375	4.3
p25	1	22	127.51 - 000037015.wav	4	7	6	6	6	5	6	36	125.949	124.345	1.44093	0.99294	1.49304	0.978293	1	0.44	0	0	44	168	61	0	1	1	0	0	0	0		5	viool	1	1	dansles in humaniora	4	0	1	3	fietsen	4	4	4.22222	2.375	4.3
p25	2	2	127.98 - Miss Kittin - Playmate of the Century.wav	4	5	4	3	5	4	5	26	128.496	125.781	1.41028	1.00762	1.47816	0.985318	1	0.21	0	0	44	168	61	0	1	1	0	0	0	0		5	viool	1	1	dansles in humaniora	4	0	1	3	fietsen	4	4	4.22222	2.375	4.3
p25	2	4	128.50 - 000017219.3.wav	4	6	5	5	5	5	5	31	126.369	126.187	1.40473	1.00281	1.47708	0.998098	1	0.92	1	0	44	168	61	0	1	1	0	0	0	0		5	viool	1	1	dansles in humaniora	4	0	1	3	fietsen	4	4	4.22222	2.375	4.3
p25	2	6	128.99 - 000045040.3.wav	4	6	4	4	5	4	5	28	126.302	125.179	1.40089	1.00913	1.46135	0.998345	1	0.4	0	0	44	168	61	0	1	1	0	0	0	0		5	viool	1	1	dansles in humaniora	4	0	1	3	fietsen	4	4	4.22222	2.375	4.3
p25	2	8	129.00 - 000046003.3.wav	4	6	4	4	5	4	5	28	125.582	124.614	1.40629	1.003	1.46029	0.993698	1	0.52	0	0	44	168	61	0	1	1	0	0	0	0		5	viool	1	1	dansles in humaniora	4	0	1	3	fietsen	4	4	4.22222	2.375	4.3
p25	2	10	125.80 - 000034661.3.wav	7	5	4	4	5	4	5	27	125.144	123.843	1.39901	0.994581	1.44376	0.983411	1	0.4	0	0	44	168	61	0	1	1	0	0	0	0		5	viool	1	1	dansles in humaniora	4	0	1	3	fietsen	4	4	4.22222	2.375	4.3
p25	2	12	126.02 - 000036614.wav	5	7	6	6	6	5	6	36	124.934	124.892	1.39833	0.988645	1.45532	0.988069	1	0.82	1	0	44	168	61	0	1	1	0	0	0	0		5	viool	1	1	dansles in humaniora	4	0	1	3	fietsen	4	4	4.22222	2.375	4.3
p25	2	14	126.10 - 000054745.3.wav	5	6	4	4	5	4	5	28	125.718	124.287	1.40305	1.00545	1.45312	0.994056	2	0.38	0	0	44	168	61	0	1	1	0	0	0	0		5	viool	1	1	dansles in humaniora	4	0	1	3	fietsen	4	4	4.22222	2.375	4.3
p25	2	16	122.77 - 000033203.3.wav	9	6	5	5	5	4	5	30	125.784	125.757	1.4037	0.997738	1.47109	0.993246	0	0.95	1	0	44	168	61	0	1	1	0	0	0	0		5	viool	1	1	dansles in humaniora	4	0	1	3	fietsen	4	4	4.22222	2.375	4.3
p25	2	18	121.48 - 000063794.wav	7	6	5	5	5	4	5	30	126.371	125.891	1.39988	1.00326	1.46855	0.997473	1	0.65	0	0	44	168	61	0	1	1	0	0	0	0		5	viool	1	1	dansles in humaniora	4	0	1	3	fietsen	4	4	4.22222	2.375	4.3
p25	2	20	124.63 - 000002948.3.wav	7	6	7	6	6	5	6	36	126.64	125.433	1.41078	1.00009	1.47454	0.99106	1	0.42	0	0	44	168	61	0	1	1	0	0	0	0		5	viool	1	1	dansles in humaniora	4	0	1	3	fietsen	4	4	4.22222	2.375	4.3
p26	1	2	124.63 - 000002948.3.wav	7	6	6	5	6	4	4	31	122.171	121.949	1.40848	1.01502	1.43134	1.01342	1	0.93	1	0	35	172	57	1	1	0	0	1	0	0		2	piano	2	1	hedendaagse dans 3 jaar	4	0	0	3	fietsen (met en zonder muziek)	2.875	4	2.88889	3.125	3.9
p26	1	4	122.77 - 000033203.3.wav	9	2	2	2	4	2	2	14	120.227	120.024	1.41533	0.999067	1.4156	1.00122	0	0.79	1	0	35	172	57	1	1	0	0	1	0	0		2	piano	2	1	hedendaagse dans 3 jaar	4	0	0	3	fietsen (met en zonder muziek)	2.875	4	2.88889	3.125	3.9
p26	1	6	120.99 - Royksopp - The Girl And The Robot.wav	8	6	5	4	6	4	6	31	119.14	119.57	1.42525	1.01616	1.42013	1.02163	1	0.43	0	0	35	172	57	1	1	0	0	1	0	0		2	piano	2	1	hedendaagse dans 3 jaar	4	0	0	3	fietsen (met en zonder muziek)	2.875	4	2.88889	3.125	3.9
p26	1	8	121.48 - 000063794.wav	7	4	2	2	4	2	2	16	119.132	118.912	1.43976	1.0059	1.42668	1.0053	1	0.59	0	0	35	172	57	1	1	0	0	1	0	0		2	piano	2	1	hedendaagse dans 3 jaar	4	0	0	3	fietsen (met en zonder muziek)	2.875	4	2.88889	3.125	3.9
p26	1	10	122.00 - 000061581.wav	9	5	4	4	3	2	3	21	119.131	118.664	1.43597	0.99641	1.41993	0.991168	1	0.34	0	0	35	172	57	1	1	0	0	1	0	0		2	piano	2	1	hedendaagse dans 3 jaar	4	0	0	3	fietsen (met en zonder muziek)	2.875	4	2.88889	3.125	3.9
p26	1	12	125.80 - 000034661.3.wav	7	6	2	2	6	2	6	24	119.644	119.491	1.43138	0.986785	1.4253	0.988103	1	0.97	1	0	35	172	57	1	1	0	0	1	0	0		2	piano	2	1	hedendaagse dans 3 jaar	4	0	0	3	fietsen (met en zonder muziek)	2.875	4	2.88889	3.125	3.9
p26	1	14	117.95 - 000017694.wav	11	6	4	4	6	4	3	27	119.493	119.244	1.45119	0.992781	1.44201	0.994354	1	0.97	1	0	35	172	57	1	1	0	0	1	0	0		2	piano	2	1	hedendaagse dans 3 jaar	4	0	0	3	fietsen (met en zonder muziek)	2.875	4	2.88889	3.125	3.9
p26	1	16	118.04 - 000022496.3.wav	11	5	6	3	5	3	5	27	118.902	118.612	1.4541	1.00584	1.43717	1.00237	1	0.95	1	0	35	172	57	1	1	0	0	1	0	0		2	piano	2	1	hedendaagse dans 3 jaar	4	0	0	3	fietsen (met en zonder muziek)	2.875	4	2.88889	3.125	3.9
p26	1	18	118.10 - 000047927.3.wav	11	3	2	2	5	2	3	17	118.994	118.502	1.45841	0.998263	1.44021	0.996241	2	0.87	1	0	35	172	57	1	1	0	0	1	0	0		2	piano	2	1	hedendaagse dans 3 jaar	4	0	0	3	fietsen (met en zonder muziek)	2.875	4	2.88889	3.125	3.9
p26	1	20	115.00 - 000065444.3.wav	14	5	6	5	6	2	6	30	118.297	118.155	1.4577	1.01033	1.43525	1.00903	1	0.98	1	0	35	172	57	1	1	0	0	1	0	0		2	piano	2	1	hedendaagse dans 3 jaar	4	0	0	3	fietsen (met en zonder muziek)	2.875	4	2.88889	3.125	3.9
p26	1	22	119.08 - 000054687.3.wav	11	4	6	4	5	4	5	28	118.064	118.185	1.46149	1.00542	1.43937	1.00632	0	0.9	1	0	35	172	57	1	1	0	0	1	0	0		2	piano	2	1	hedendaagse dans 3 jaar	4	0	0	3	fietsen (met en zonder muziek)	2.875	4	2.88889	3.125	3.9
p26	2	2	116.01 - 000038567.3.wav	12	2	3	2	4	2	2	15	119.309	117.87	1.39429	0.994466	1.3695	0.983376	2	0.31	0	0	35	172	57	1	1	0	0	1	0	0		2	piano	2	1	hedendaagse dans 3 jaar	4	0	0	3	fietsen (met en zonder muziek)	2.875	4	2.88889	3.125	3.9
p26	2	4	119.29 - Interpol - All Fired Up.wav	12	4	4	3	3	3	4	21	117.789	117.626	1.40403	1.00298	1.37625	1.00347	1	0.98	1	0	35	172	57	1	1	0	0	1	0	0		2	piano	2	1	hedendaagse dans 3 jaar	4	0	0	3	fietsen (met en zonder muziek)	2.875	4	2.88889	3.125	3.9
p26	2	6	119.49 - 000002881.3.wav	11	6	3	3	6	3	4	25	117.227	117.086	1.41078	1.00232	1.37651	1.00377	1	0.93	1	0	35	172	57	1	1	0	0	1	0	0		2	piano	2	1	hedendaagse dans 3 jaar	4	0	0	3	fietsen (met en zonder muziek)	2.875	4	2.88889	3.125	3.9
p26	2	8	119.88 - 000024463.3.wav	10	6	4	4	6	3	4	27	117.13	116.997	1.4182	1.00226	1.38268	1.00058	1	0.98	1	0	35	172	57	1	1	0	0	1	0	0		2	piano	2	1	hedendaagse dans 3 jaar	4	0	0	3	fietsen (met en zonder muziek)	2.875	4	2.88889	3.125	3.9
p26	2	10	116.72 - 000004136.wav	12	4	5	3	3	3	4	22	116.097	116.187	1.41919	1.00918	1.37409	1.01058	2	0.97	1	0	35	172	57	1	1	0	0	1	0	0		2	piano	2	1	hedendaagse dans 3 jaar	4	0	0	3	fietsen (met en zonder muziek)	2.875	4	2.88889	3.125	3.9
p26	2	12	110.43 - 000039249.wav	14	4	6	5	4	4	4	27	115.897	115.966	1.40588	0.991457	1.3586	0.991607	0	0.95	1	0	35	172	57	1	1	0	0	1	0	0		2	piano	2	1	hedendaagse dans 3 jaar	4	0	0	3	fietsen (met en zonder muziek)	2.875	4	2.88889	3.125	3.9
p26	2	14	116.16 - 000026485.3.wav	12	3	4	3	6	5	5	26	115.788	116.568	1.41913	1.00905	1.37853	1.01611	2	0.14	0	0	35	172	57	1	1	0	0	1	0	0		2	piano	2	1	hedendaagse dans 3 jaar	4	0	0	3	fietsen (met en zonder muziek)	2.875	4	2.88889	3.125	3.9
p26	2	16	115.05 - 000063350.3.wav	12	3	1	1	6	1	3	15	116.424	117.088	1.41688	0.998116	1.38249	1.00406	1	0.84	1	0	35	172	57	1	1	0	0	1	0	0		2	piano	2	1	hedendaagse dans 3 jaar	4	0	0	3	fietsen (met en zonder muziek)	2.875	4	2.88889	3.125	3.9
p26	2	18	120.49 - 000067004.3.wav	9	6	5	4	6	5	4	30	116.584	117.327	1.42264	1.00379	1.39092	1.01083	1	0.34	0	0	35	172	57	1	1	0	0	1	0	0		2	piano	2	1	hedendaagse dans 3 jaar	4	0	0	3	fietsen (met en zonder muziek)	2.875	4	2.88889	3.125	3.9
p26	2	20	115.01 - 000034433.3.wav	15	2	2	2	2	4	2	14	116.382	116.765	1.42482	1.00629	1.38641	1.01112	1	0.7	0	0	35	172	57	1	1	0	0	1	0	0		2	piano	2	1	hedendaagse dans 3 jaar	4	0	0	3	fietsen (met en zonder muziek)	2.875	4	2.88889	3.125	3.9
p26	2	22	115.97 - 000002259.wav	13	5	6	4	6	5	4	30	117.305	116.984	1.4369	1.01621	1.40076	1.0118	2	0.98	1	0	35	172	57	1	1	0	0	1	0	0		2	piano	2	1	hedendaagse dans 3 jaar	4	0	0	3	fietsen (met en zonder muziek)	2.875	4	2.88889	3.125	3.9
p27	1	2	116.14 - 000029738.wav	13	2	1	2	1	2	1	9	113.58	107.687	1.54871	0.995677	1.38977	0.949109	0	0.11	0	1	40	178	76	0	1	1	1	1	0	0	Berklee College of Music	5	keyboard, synth, zang	2	0		4	0	0	4	fitness, spinning (met muziek)	3.375	3.66667	3.77778	2.625	4.2
p27	1	4	110.43 - 000039249.wav	14	3	2	2	4	3	3	17	107.918	106.852	1.5478	0.996569	1.37814	0.98858	0	0.18	0	1	40	178	76	0	1	1	1	1	0	0	Berklee College of Music	6	keyboard, synth, zang	2	0		4	0	0	4	fitness, spinning (met muziek)	3.375	3.66667	3.77778	2.625	4.2
p27	1	6	111.37 - 000021252.3.wav	11	5	5	4	5	5	6	30	106.152	105.809	1.54624	1.02245	1.36353	1.01768	1	0.94	1	1	40	178	76	0	1	1	1	1	0	0	Berklee College of Music	7	keyboard, synth, zang	2	0		4	0	0	4	fitness, spinning (met muziek)	3.375	3.66667	3.77778	2.625	4.2
p27	1	8	110.86 - 000002864.wav	12	4	5	4	4	4	4	25	106.306	105.877	1.59016	1.01365	1.40305	1.0064	1	0.99	1	1	40	178	76	0	1	1	1	1	0	0	Berklee College of Music	8	keyboard, synth, zang	2	0		4	0	0	4	fitness, spinning (met muziek)	3.375	3.66667	3.77778	2.625	4.2
p27	1	10	109.91 - 000002803.3.wav	13	5	5	4	5	4	4	27	108.299	108.053	1.56855	0.996228	1.41234	0.993627	1	0.99	1	1	40	178	76	0	1	1	1	1	0	0	Berklee College of Music	9	keyboard, synth, zang	2	0		4	0	0	4	fitness, spinning (met muziek)	3.375	3.66667	3.77778	2.625	4.2
p27	1	12	110.05 - 000041850.3.wav	13	3	2	1	2	2	2	12	108.478	109.244	1.56997	1.00038	1.42923	1.00306	1	0.34	0	1	40	178	76	0	1	1	1	1	0	0	Berklee College of Music	10	keyboard, synth, zang	2	0		4	0	0	4	fitness, spinning (met muziek)	3.375	3.66667	3.77778	2.625	4.2
p27	1	14	106.23 - 000057691.wav	10	2	1	1	1	1	1	7	109.894	110.168	1.57865	1.00811	1.44925	1.0067	2	0.82	1	1	40	178	76	0	1	1	1	1	0	0	Berklee College of Music	11	keyboard, synth, zang	2	0		4	0	0	4	fitness, spinning (met muziek)	3.375	3.66667	3.77778	2.625	4.2
p27	1	16	108.03 - 000027622.3.wav	10	3	3	4	3	3	2	18	109.557	109.344	1.57622	1.00733	1.43622	1.00798	2	0.98	1	1	40	178	76	0	1	1	1	1	0	0	Berklee College of Music	12	keyboard, synth, zang	2	0		4	0	0	4	fitness, spinning (met muziek)	3.375	3.66667	3.77778	2.625	4.2
p27	1	18	111.00 - 000064508.wav	12	5	4	5	4	5	4	27	110.327	110.107	1.54316	1.01329	1.41585	1.01062	1	0.96	1	1	40	178	76	0	1	1	1	1	0	0	Berklee College of Music	13	keyboard, synth, zang	2	0		4	0	0	4	fitness, spinning (met muziek)	3.375	3.66667	3.77778	2.625	4.2
p27	1	20	115.05 - 000063350.3.wav	12	1	1	1	2	1	1	7	111.12	108.943	1.56434	1.01575	1.42023	0.994589	1	0.16	0	1	40	178	76	0	1	1	1	1	0	0	Berklee College of Music	14	keyboard, synth, zang	2	0		4	0	0	4	fitness, spinning (met muziek)	3.375	3.66667	3.77778	2.625	4.2
p27	1	22	112.88 - 000017020.3.wav	15	4	5	4	6	5	6	30	108.017	108.253	1.58003	1.02755	1.42532	1.03183	1	0.98	1	1	40	178	76	0	1	1	1	1	0	0	Berklee College of Music	15	keyboard, synth, zang	2	0		4	0	0	4	fitness, spinning (met muziek)	3.375	3.66667	3.77778	2.625	4.2
p27	2	2	116.01 - 000038567.3.wav	12	4	4	3	5	4	5	25	111.313	111.139	1.59708	1.01475	1.47886	1.00999	2	0.95	1	1	40	178	76	0	1	1	1	1	0	0	Berklee College of Music	16	keyboard, synth, zang	2	0		4	0	0	4	fitness, spinning (met muziek)	3.375	3.66667	3.77778	2.625	4.2
p27	2	4	115.01 - 000034433.3.wav	15	4	3	2	4	4	3	20	111.011	108.667	1.59713	0.998321	1.44623	0.978881	1	0.22	0	1	40	178	76	0	1	1	1	1	0	0	Berklee College of Music	17	keyboard, synth, zang	2	0		4	0	0	4	fitness, spinning (met muziek)	3.375	3.66667	3.77778	2.625	4.2
p27	2	6	104.78 - 000004103.wav	10	4	3	3	5	4	6	25	109.188	109.007	1.60705	1.05333	1.45965	1.05588	2	0.98	1	1	40	178	76	0	1	1	1	1	0	0	Berklee College of Music	18	keyboard, synth, zang	2	0		4	0	0	4	fitness, spinning (met muziek)	3.375	3.66667	3.77778	2.625	4.2
p27	2	8	104.71 - 000001760.3.wav	10	4	5	4	5	4	3	25	108.553	108.427	1.62381	1.01579	1.46694	1.01656	1	0.98	1	1	40	178	76	0	1	1	1	1	0	0	Berklee College of Music	19	keyboard, synth, zang	2	0		4	0	0	4	fitness, spinning (met muziek)	3.375	3.66667	3.77778	2.625	4.2
p27	2	10	115.00 - 000065444.3.wav	14	6	6	5	6	5	6	34	109.574	109.427	1.62366	1.02239	1.48056	1.02177	1	0.98	1	1	40	178	76	0	1	1	1	1	0	0	Berklee College of Music	20	keyboard, synth, zang	2	0		4	0	0	4	fitness, spinning (met muziek)	3.375	3.66667	3.77778	2.625	4.2
p27	2	12	116.72 - 000004136.wav	12	6	6	5	6	6	5	34	111.168	110.688	1.62718	1.01856	1.50086	1.01259	2	0.92	1	1	40	178	76	0	1	1	1	1	0	0	Berklee College of Music	21	keyboard, synth, zang	2	0		4	0	0	4	fitness, spinning (met muziek)	3.375	3.66667	3.77778	2.625	4.2
p27	2	14	105.00 - 000051038.3.wav	9	5	4	3	5	4	3	24	108.063	108.775	1.60631	1.0098	1.45595	1.01462	0	0.63	0	1	40	178	76	0	1	1	1	1	0	0	Berklee College of Music	22	keyboard, synth, zang	2	0		4	0	0	4	fitness, spinning (met muziek)	3.375	3.66667	3.77778	2.625	4.2
p27	2	16	103.01 - 000002789.wav	8	6	6	6	6	6	6	36	107.34	107.235	1.62042	1.02783	1.44788	1.01898	1	0.95	1	1	40	178	76	0	1	1	1	1	0	0	Berklee College of Music	23	keyboard, synth, zang	2	0		4	0	0	4	fitness, spinning (met muziek)	3.375	3.66667	3.77778	2.625	4.2
p27	2	18	107.86 - 000045247.3.wav	13	4	4	3	5	3	4	23	108.53	108.419	1.62981	1.00597	1.47239	1.00991	1	0.97	1	1	40	178	76	0	1	1	1	1	0	0	Berklee College of Music	24	keyboard, synth, zang	2	0		4	0	0	4	fitness, spinning (met muziek)	3.375	3.66667	3.77778	2.625	4.2
p27	2	20	105.89 - 000029256.3.wav	12	7	6	3	6	5	6	33	109.173	109.003	1.63517	1.02292	1.48524	1.02633	1	0.97	1	1	40	178	76	0	1	1	1	1	0	0	Berklee College of Music	25	keyboard, synth, zang	2	0		4	0	0	4	fitness, spinning (met muziek)	3.375	3.66667	3.77778	2.625	4.2
p27	2	22	108.77 - 000047071.wav	13	3	3	3	4	3	2	18	109.915	109.639	1.6184	1.00536	1.47852	1.00138	2	0.94	1	1	40	178	76	0	1	1	1	1	0	0	Berklee College of Music	26	keyboard, synth, zang	2	0		4	0	0	4	fitness, spinning (met muziek)	3.375	3.66667	3.77778	2.625	4.2
p28	1	2	099.83 - 000061281.wav	7	1	1	1	3	1	3	10	104.313	104.543	1.51944	0.987434	1.32374	0.988473	2	0.9	1	0	32	165	80	1	1	0	0	0	0	1		5	zang, klavier	1	1	ballet, jazz, modern 3j	3	2	0	3	gym (met muziek)	4.25	4.22222	3.55556	2	4.7
p28	1	4	098.05 - 000030186.wav	3	1	1	1	2	1	2	8	103.09	105.82	1.52918	1.01423	1.3485	1.04188	1	0.07	0	0	32	165	80	1	1	0	0	0	0	1		5	zang, klavier	1	1	ballet, jazz, modern 3j	3	2	0	3	gym (met muziek)	4.25	4.22222	3.55556	2	4.7
p28	1	6	101.01 - 000012978.3.wav	7	2	2	1	2	1	1	9	105.216	105.029	1.51601	0.993101	1.32699	0.990409	1	0.78	1	0	32	165	80	1	1	0	0	0	0	1		5	zang, klavier	1	1	ballet, jazz, modern 3j	3	2	0	3	gym (met muziek)	4.25	4.22222	3.55556	2	4.7
p28	1	8	098.42 - 000049021.wav	5	6	6	6	6	6	6	36	103.174	106.114	1.53367	1.02104	1.35625	1.05103	1	0.06	0	0	32	165	80	1	1	0	0	0	0	1		5	zang, klavier	1	1	ballet, jazz, modern 3j	3	2	0	3	gym (met muziek)	4.25	4.22222	3.55556	2	4.7
p28	1	10	101.03 - 000029901.3.wav	7	1	1	1	1	1	1	6	106.083	104.897	1.5187	0.996719	1.32751	0.985326	1	0.19	0	0	32	165	80	1	1	0	0	0	0	1		5	zang, klavier	1	1	ballet, jazz, modern 3j	3	2	0	3	gym (met muziek)	4.25	4.22222	3.55556	2	4.7
p28	1	12	103.01 - 000002789.wav	8	7	7	7	7	7	7	42	105.131	105.957	1.53657	1.01628	1.35681	1.01922	1	0.52	0	0	32	165	80	1	1	0	0	0	0	1		5	zang, klavier	1	1	ballet, jazz, modern 3j	3	2	0	3	gym (met muziek)	4.25	4.22222	3.55556	2	4.7
p28	1	14	101.01 - 000001419.3.wav	8	1	1	1	1	1	1	6	105.216	103.789	1.51697	0.9889	1.31207	0.981069	2	0.32	0	0	32	165	80	1	1	0	0	0	0	1		5	zang, klavier	1	1	ballet, jazz, modern 3j	3	2	0	3	gym (met muziek)	4.25	4.22222	3.55556	2	4.7
p28	1	16	098.22 - 000029899.wav	5	1	1	1	1	1	1	6	102.253	103.406	1.51202	0.997794	1.30297	1.00668	1	0.28	0	0	32	165	80	1	1	0	0	0	0	1		5	zang, klavier	1	1	ballet, jazz, modern 3j	3	2	0	3	gym (met muziek)	4.25	4.22222	3.55556	2	4.7
p28	1	18	096.83 - 000031829.wav	4	2	2	2	2	2	2	12	101.705	101.93	1.52046	1.00298	1.29146	1.00499	0	0.86	1	0	32	165	80	1	1	0	0	0	0	1		5	zang, klavier	1	1	ballet, jazz, modern 3j	3	2	0	3	gym (met muziek)	4.25	4.22222	3.55556	2	4.7
p28	1	20	098.14 - Beats of love.wav	5	6	6	6	6	6	6	36	102.428	103.239	1.52088	1.00166	1.30853	1.01473	2	0.28	0	0	32	165	80	1	1	0	0	0	0	1		5	zang, klavier	1	1	ballet, jazz, modern 3j	3	2	0	3	gym (met muziek)	4.25	4.22222	3.55556	2	4.7
p28	1	22	098.00 - 000013942.3.wav	4	1	1	1	1	1	1	6	102.747	103.587	1.51859	0.99928	1.31086	1.01345	0	0.56	0	0	32	165	80	1	1	0	0	0	0	1		5	zang, klavier	1	1	ballet, jazz, modern 3j	3	2	0	3	gym (met muziek)	4.25	4.22222	3.55556	2	4.7
p28	1	24	097.92 - 000032576.wav	5	4	4	4	4	4	4	24	102.706	102.39	1.51406	0.992058	1.29195	0.988964	0	0.95	1	0	32	165	80	1	1	0	0	0	0	1		5	zang, klavier	1	1	ballet, jazz, modern 3j	3	2	0	3	gym (met muziek)	4.25	4.22222	3.55556	2	4.7
p28	2	2	096.19 - 000007524.wav	4	5	5	5	5	5	5	30	101.082	102.967	1.53057	1.0025	1.31335	1.01866	2	0.04	0	0	32	165	80	1	1	0	0	0	0	1		5	zang, klavier	1	1	ballet, jazz, modern 3j	3	2	0	3	gym (met muziek)	4.25	4.22222	3.55556	2	4.7
p28	2	4	097.50 - 000017381.wav	4	3	3	3	3	3	3	18	101.455	101.04	1.51917	1.00214	1.27919	0.998156	0	0.63	0	0	32	165	80	1	1	0	0	0	0	1		5	zang, klavier	1	1	ballet, jazz, modern 3j	3	2	0	3	gym (met muziek)	4.25	4.22222	3.55556	2	4.7
p28	2	6	097.64 - 000038013.wav	4	7	7	7	7	7	7	42	100.099	101.755	1.52583	1.00447	1.29394	1.02024	2	0.35	0	0	32	165	80	1	1	0	0	0	0	1		5	zang, klavier	1	1	ballet, jazz, modern 3j	3	2	0	3	gym (met muziek)	4.25	4.22222	3.55556	2	4.7
p28	2	8	096.35 - 000048561.wav	3	5	5	5	5	5	5	30	100.618	102.297	1.52741	1.00491	1.30216	1.02028	1	0.3	0	0	32	165	80	1	1	0	0	0	0	1		5	zang, klavier	1	1	ballet, jazz, modern 3j	3	2	0	3	gym (met muziek)	4.25	4.22222	3.55556	2	4.7
p28	2	10	101.08 - 000016635.3.wav	7	7	7	7	7	7	7	42	103.215	104.705	1.56255	1.0138	1.3636	1.03559	1	0.39	0	0	32	165	80	1	1	0	0	0	0	1		5	zang, klavier	1	1	ballet, jazz, modern 3j	3	2	0	3	gym (met muziek)	4.25	4.22222	3.55556	2	4.7
p28	2	12	100.51 - Do You Really Want To Hurt Me.wav	7	5	3	4	5	4	5	26	103.865	104.258	1.56284	1.00298	1.35786	1.01004	0	0.73	0	0	32	165	80	1	1	0	0	0	0	1		5	zang, klavier	1	1	ballet, jazz, modern 3j	3	2	0	3	gym (met muziek)	4.25	4.22222	3.55556	2	4.7
p28	2	14	101.45 - 000003587.wav	7	5	5	6	5	5	5	31	104.265	102.936	1.54864	0.99657	1.3284	0.986206	2	0.37	0	0	32	165	80	1	1	0	0	0	0	1		5	zang, klavier	1	1	ballet, jazz, modern 3j	3	2	0	3	gym (met muziek)	4.25	4.22222	3.55556	2	4.7
p28	2	16	097.86 - 000003031.wav	5	4	4	4	4	4	4	24	102.285	100.518	1.52098	0.98707	1.27415	0.972096	0	0.37	0	0	32	165	80	1	1	0	0	0	0	1		5	zang, klavier	1	1	ballet, jazz, modern 3j	3	2	0	3	gym (met muziek)	4.25	4.22222	3.55556	2	4.7
p28	2	18	102.00 - Benny Neyman - Hommage Aan Conny Vandenbos.3.wav	7	1	1	1	1	1	1	6	101.245	100.882	1.52514	0.992906	1.28215	0.990164	0	0.62	0	0	32	165	80	1	1	0	0	0	0	1		5	zang, klavier	1	1	ballet, jazz, modern 3j	3	2	0	3	gym (met muziek)	4.25	4.22222	3.55556	2	4.7
p28	2	20	105.89 - 000029256.3.wav	12	1	1	1	1	1	1	6	101.34	97.8011	1.51226	0.980286	1.23268	0.947377	1	0.08	0	0	32	165	80	1	1	0	0	0	0	1		5	zang, klavier	1	1	ballet, jazz, modern 3j	3	2	0	3	gym (met muziek)	4.25	4.22222	3.55556	2	4.7
p28	2	22	093.48 - 000049279.wav	1	7	7	7	7	7	7	42	95.6085	101.188	1.53888	1.03053	1.29796	1.09366	2	0.04	0	0	32	165	80	1	1	0	0	0	0	1		5	zang, klavier	1	1	ballet, jazz, modern 3j	3	2	0	3	gym (met muziek)	4.25	4.22222	3.55556	2	4.7
p28	2	24	104.78 - 000004103.wav	10	2	1	1	2	1	2	9	99.745	99.112	1.52842	1.00348	1.26279	0.99911	2	0.45	0	0	32	165	80	1	1	0	0	0	0	1		5	zang, klavier	1	1	ballet, jazz, modern 3j	3	2	0	3	gym (met muziek)	4.25	4.22222	3.55556	2	4.7
p29	1	2	117.95 - 000017694.wav	11	7	7	7	7	7	7	42	114.575	114.441	1.39985	1.01472	1.33496	1.01175	1	0.98	1	0	56	154	68	1	1	0	0	0	0	0	Master in Music (professioneel uitvoerend)	5	zang, piano, slagwerk, viool	4	1	1j klassieke dans volwassenen, buikdans, afrikaanse dans	3	0	1	4	BBB, step, zwemmen (met muziek)	4	4	4.22222	2.375	5
p29	1	4	118.04 - 000022496.3.wav	11	7	7	7	7	7	7	42	113.142	112.823	1.40841	1.01659	1.32415	1.01544	1	0.98	1	0	56	154	68	1	1	0	0	0	0	0	Master in Music (professioneel uitvoerend)	6	zang, piano, slagwerk, viool	4	1	1j klassieke dans volwassenen, buikdans, afrikaanse dans	3	0	1	4	BBB, step, zwemmen (met muziek)	4	4	4.22222	2.375	5
p29	1	6	118.10 - 000047927.3.wav	11	7	7	7	7	7	7	42	112.443	112.298	1.42165	1.01746	1.33033	1.01501	2	0.98	1	0	56	154	68	1	1	0	0	0	0	0	Master in Music (professioneel uitvoerend)	7	zang, piano, slagwerk, viool	4	1	1j klassieke dans volwassenen, buikdans, afrikaanse dans	3	0	1	4	BBB, step, zwemmen (met muziek)	4	4	4.22222	2.375	5
p29	1	8	116.16 - 000026485.3.wav	12	7	7	7	7	7	7	42	112.629	112.594	1.41406	1.01446	1.32679	1.00859	2	0.99	1	0	56	154	68	1	1	0	0	0	0	0	Master in Music (professioneel uitvoerend)	8	zang, piano, slagwerk, viool	4	1	1j klassieke dans volwassenen, buikdans, afrikaanse dans	3	0	1	4	BBB, step, zwemmen (met muziek)	4	4	4.22222	2.375	5
p29	1	10	115.97 - 000002259.wav	13	7	7	7	7	7	7	42	112.483	112.278	1.40267	0.995916	1.3124	0.990092	2	0.97	1	0	56	154	68	1	1	0	0	0	0	0	Master in Music (professioneel uitvoerend)	9	zang, piano, slagwerk, viool	4	1	1j klassieke dans volwassenen, buikdans, afrikaanse dans	3	0	1	4	BBB, step, zwemmen (met muziek)	4	4	4.22222	2.375	5
p29	1	12	116.00 - 000017287.wav	13	7	7	7	7	7	7	42	112.553	112.11	1.39529	1.01186	1.30353	1.00944	2	0.99	1	0	56	154	68	1	1	0	0	0	0	0	Master in Music (professioneel uitvoerend)	10	zang, piano, slagwerk, viool	4	1	1j klassieke dans volwassenen, buikdans, afrikaanse dans	3	0	1	4	BBB, step, zwemmen (met muziek)	4	4	4.22222	2.375	5
p29	1	14	110.00 - 000010374.3.wav	11	7	7	7	7	7	7	42	112.747	112.719	1.39487	0.996662	1.31025	0.996004	0	0.98	1	0	56	154	68	1	1	0	0	0	0	0	Master in Music (professioneel uitvoerend)	11	zang, piano, slagwerk, viool	4	1	1j klassieke dans volwassenen, buikdans, afrikaanse dans	3	0	1	4	BBB, step, zwemmen (met muziek)	4	4	4.22222	2.375	5
p29	1	16	119.08 - 000054687.3.wav	11	7	7	7	7	7	7	42	113.147	112.994	1.41837	1.03768	1.33557	1.03828	0	0.97	1	0	56	154	68	1	1	0	0	0	0	0	Master in Music (professioneel uitvoerend)	12	zang, piano, slagwerk, viool	4	1	1j klassieke dans volwassenen, buikdans, afrikaanse dans	3	0	1	4	BBB, step, zwemmen (met muziek)	4	4	4.22222	2.375	5
p29	1	18	116.14 - 000029738.wav	13	7	7	7	7	7	7	42	113.07	112.957	1.40247	1.00268	1.32013	0.999005	0	0.97	1	0	56	154	68	1	1	0	0	0	0	0	Master in Music (professioneel uitvoerend)	13	zang, piano, slagwerk, viool	4	1	1j klassieke dans volwassenen, buikdans, afrikaanse dans	3	0	1	4	BBB, step, zwemmen (met muziek)	4	4	4.22222	2.375	5
p29	1	20	119.29 - Interpol - All Fired Up.wav	12	7	7	7	7	7	7	42	113.457	113.342	1.40389	1.01023	1.32594	1.0096	1	0.99	1	0	56	154	68	1	1	0	0	0	0	0	Master in Music (professioneel uitvoerend)	14	zang, piano, slagwerk, viool	4	1	1j klassieke dans volwassenen, buikdans, afrikaanse dans	3	0	1	4	BBB, step, zwemmen (met muziek)	4	4	4.22222	2.375	5
p29	1	22	110.43 - 000039249.wav	14	7	7	7	7	7	7	42	113.349	113.224	1.40093	0.996883	1.32179	0.993572	0	0.99	1	0	56	154	68	1	1	0	0	0	0	0	Master in Music (professioneel uitvoerend)	15	zang, piano, slagwerk, viool	4	1	1j klassieke dans volwassenen, buikdans, afrikaanse dans	3	0	1	4	BBB, step, zwemmen (met muziek)	4	4	4.22222	2.375	5
p29	2	2	119.49 - 000002881.3.wav	11	7	7	7	7	7	7	42	117.643	118.015	1.43826	1.03572	1.41439	1.04063	1	0.89	1	0	56	154	68	1	1	0	0	0	0	0	Master in Music (professioneel uitvoerend)	16	zang, piano, slagwerk, viool	4	1	1j klassieke dans volwassenen, buikdans, afrikaanse dans	3	0	1	4	BBB, step, zwemmen (met muziek)	4	4	4.22222	2.375	5
p29	2	4	120.49 - 000067004.3.wav	9	7	7	7	7	7	7	42	117.285	117.19	1.43903	1.01442	1.40533	1.01145	1	0.95	1	0	56	154	68	1	1	0	0	0	0	0	Master in Music (professioneel uitvoerend)	17	zang, piano, slagwerk, viool	4	1	1j klassieke dans volwassenen, buikdans, afrikaanse dans	3	0	1	4	BBB, step, zwemmen (met muziek)	4	4	4.22222	2.375	5
p29	2	6	119.88 - 000024463.3.wav	10	7	7	7	7	7	7	42	117.49	117.81	1.44519	1.01904	1.41871	1.02365	1	0.99	1	0	56	154	68	1	1	0	0	0	0	0	Master in Music (professioneel uitvoerend)	18	zang, piano, slagwerk, viool	4	1	1j klassieke dans volwassenen, buikdans, afrikaanse dans	3	0	1	4	BBB, step, zwemmen (met muziek)	4	4	4.22222	2.375	5
p29	2	8	120.99 - Royksopp - The Girl And The Robot.wav	8	7	7	7	7	7	7	42	116.127	116.046	1.44349	1.01424	1.3959	1.01335	1	0.95	1	0	56	154	68	1	1	0	0	0	0	0	Master in Music (professioneel uitvoerend)	19	zang, piano, slagwerk, viool	4	1	1j klassieke dans volwassenen, buikdans, afrikaanse dans	3	0	1	4	BBB, step, zwemmen (met muziek)	4	4	4.22222	2.375	5
p29	2	10	122.00 - 000061581.wav	9	7	7	7	7	7	7	42	116.92	116.675	1.43752	1.00563	1.39772	1.00176	1	0.97	1	0	56	154	68	1	1	0	0	0	0	0	Master in Music (professioneel uitvoerend)	20	zang, piano, slagwerk, viool	4	1	1j klassieke dans volwassenen, buikdans, afrikaanse dans	3	0	1	4	BBB, step, zwemmen (met muziek)	4	4	4.22222	2.375	5
p29	2	12	122.77 - 000033203.3.wav	9	7	7	7	7	7	7	42	117.494	117.42	1.44041	0.997253	1.40945	0.997261	0	0.97	1	0	56	154	68	1	1	0	0	0	0	0	Master in Music (professioneel uitvoerend)	21	zang, piano, slagwerk, viool	4	1	1j klassieke dans volwassenen, buikdans, afrikaanse dans	3	0	1	4	BBB, step, zwemmen (met muziek)	4	4	4.22222	2.375	5
p29	2	14	121.48 - 000063794.wav	7	7	7	7	7	7	7	42	117.96	117.791	1.44243	1.00835	1.41586	1.00493	1	0.95	1	0	56	154	68	1	1	0	0	0	0	0	Master in Music (professioneel uitvoerend)	22	zang, piano, slagwerk, viool	4	1	1j klassieke dans volwassenen, buikdans, afrikaanse dans	3	0	1	4	BBB, step, zwemmen (met muziek)	4	4	4.22222	2.375	5
p29	2	16	115.05 - 000063350.3.wav	12	7	7	7	7	7	7	42	117.194	117.152	1.43799	1.0022	1.40374	1.00383	1	0.99	1	0	56	154	68	1	1	0	0	0	0	0	Master in Music (professioneel uitvoerend)	23	zang, piano, slagwerk, viool	4	1	1j klassieke dans volwassenen, buikdans, afrikaanse dans	3	0	1	4	BBB, step, zwemmen (met muziek)	4	4	4.22222	2.375	5
p29	2	18	111.37 - 000021252.3.wav	11	7	7	7	7	7	7	42	116.342	116.268	1.45817	1.01665	1.41278	1.01838	1	0.96	1	0	56	154	68	1	1	0	0	0	0	0	Master in Music (professioneel uitvoerend)	24	zang, piano, slagwerk, viool	4	1	1j klassieke dans volwassenen, buikdans, afrikaanse dans	3	0	1	4	BBB, step, zwemmen (met muziek)	4	4	4.22222	2.375	5
p29	2	20	110.86 - 000002864.wav	12	7	7	7	7	7	7	42	115.068	114.955	1.46571	1.00218	1.40406	1.00067	1	0.99	1	0	56	154	68	1	1	0	0	0	0	0	Master in Music (professioneel uitvoerend)	25	zang, piano, slagwerk, viool	4	1	1j klassieke dans volwassenen, buikdans, afrikaanse dans	3	0	1	4	BBB, step, zwemmen (met muziek)	4	4	4.22222	2.375	5
p29	2	22	109.91 - 000002803.3.wav	13	7	7	7	7	7	7	42	114.751	114.614	1.47702	1.01336	1.41069	1.01346	1	0.99	1	0	56	154	68	1	1	0	0	0	0	0	Master in Music (professioneel uitvoerend)	26	zang, piano, slagwerk, viool	4	1	1j klassieke dans volwassenen, buikdans, afrikaanse dans	3	0	1	4	BBB, step, zwemmen (met muziek)	4	4	4.22222	2.375	5
p30	1	2	110.00 - 000010374.3.wav	11	2	2	4	4	1	4	17	108.163	109.201	1.69269	1.01228	1.54036	1.0234	0	0.14	0	1	39	183	80	1	1	0	0	0	1	0		3	gitaar	1	0		2	0	1	1	badminton, zwemmen	2.625	3.33333	2.55556	2.75	4.3
p30	1	4	109.91 - 000002803.3.wav	13	4	5	3	4	2	4	22	107.695	108.588	1.70392	1.01136	1.54182	1.02556	1	0.15	0	1	39	183	80	1	1	0	0	0	1	0		3	gitaar	1	0		2	0	1	1	badminton, zwemmen	2.625	3.33333	2.55556	2.75	4.3
p30	1	6	110.05 - 000041850.3.wav	13	2	1	3	3	1	1	11	108.095	107.724	1.71103	1.00302	1.53596	1.00289	1	0.96	1	1	39	183	80	1	1	0	0	0	1	0		3	gitaar	1	0		2	0	1	1	badminton, zwemmen	2.625	3.33333	2.55556	2.75	4.3
p30	1	8	108.03 - 000027622.3.wav	10	4	5	5	4	3	3	24	105.748	106.964	1.7078	0.991675	1.52225	1.00689	2	0.32	0	1	39	183	80	1	1	0	0	0	1	0		3	gitaar	1	0		2	0	1	1	badminton, zwemmen	2.625	3.33333	2.55556	2.75	4.3
p30	1	10	108.77 - 000047071.wav	13	5	5	4	4	5	5	28	108.142	108.348	1.71636	0.998794	1.54983	1.00009	2	0.58	0	1	39	183	80	1	1	0	0	0	1	0		3	gitaar	1	0		2	0	1	1	badminton, zwemmen	2.625	3.33333	2.55556	2.75	4.3
p30	1	12	106.23 - 000057691.wav	10	3	3	3	3	3	3	18	108.94	108.2	1.71349	0.993508	1.54497	0.988225	2	0.31	0	1	39	183	80	1	1	0	0	0	1	0		3	gitaar	1	0		2	0	1	1	badminton, zwemmen	2.625	3.33333	2.55556	2.75	4.3
p30	1	14	105.00 - 000051038.3.wav	9	5	5	5	5	6	5	31	108.163	108.881	1.7227	1.00356	1.5631	1.00775	0	0.72	0	1	39	183	80	1	1	0	0	0	1	0		3	gitaar	1	0		2	0	1	1	badminton, zwemmen	2.625	3.33333	2.55556	2.75	4.3
p30	1	16	104.71 - 000001760.3.wav	10	2	2	3	3	1	3	14	107.077	109.067	1.72999	0.997389	1.57243	1.01874	1	0.33	0	1	39	183	80	1	1	0	0	0	1	0		3	gitaar	1	0		2	0	1	1	badminton, zwemmen	2.625	3.33333	2.55556	2.75	4.3
p30	1	18	107.05 - 000009283.3.wav	11	4	5	4	4	4	4	25	108.411	108.873	1.72825	0.995332	1.56795	1.00407	0	0.15	0	1	39	183	80	1	1	0	0	0	1	0		3	gitaar	1	0		2	0	1	1	badminton, zwemmen	2.625	3.33333	2.55556	2.75	4.3
p30	1	20	107.86 - 000045247.3.wav	13	3	3	3	3	2	3	17	109.012	109.348	1.72531	1.0011	1.57212	1.00849	1	0.64	0	1	39	183	80	1	1	0	0	0	1	0		3	gitaar	1	0		2	0	1	1	badminton, zwemmen	2.625	3.33333	2.55556	2.75	4.3
p30	1	22	107.45 - 000044571.3.wav	12	4	4	4	3	4	4	23	108.932	108.994	1.70919	1.00141	1.55242	1.00132	1	0.87	1	1	39	183	80	1	1	0	0	0	1	0		3	gitaar	1	0		2	0	1	1	badminton, zwemmen	2.625	3.33333	2.55556	2.75	4.3
p30	2	2	116.00 - 000017287.wav	13	3	2	3	3	2	2	15	111.507	110.782	1.71078	1.00157	1.57931	0.995898	2	0.66	0	1	39	183	80	1	1	0	0	0	1	0		3	gitaar	1	0		2	0	1	1	badminton, zwemmen	2.625	3.33333	2.55556	2.75	4.3
p30	2	4	106.99 - Roisin Murphy - Ramalama Bang Bang.wav	12	4	4	4	3	3	3	21	109.134	110.579	1.70881	1.00406	1.57449	1.02107	1	0.23	0	1	39	183	80	1	1	0	0	0	1	0		3	gitaar	1	0		2	0	1	1	badminton, zwemmen	2.625	3.33333	2.55556	2.75	4.3
p30	2	6	111.00 - 000064508.wav	12	3	2	2	2	2	2	13	109.823	109.442	1.71888	1.00399	1.56766	1.00077	1	0.78	1	1	39	183	80	1	1	0	0	0	1	0		3	gitaar	1	0		2	0	1	1	badminton, zwemmen	2.625	3.33333	2.55556	2.75	4.3
p30	2	8	112.88 - 000017020.3.wav	15	4	4	3	3	3	5	22	108.588	110.151	1.69962	1.00007	1.56007	1.01742	1	0.25	0	1	39	183	80	1	1	0	0	0	1	0		3	gitaar	1	0		2	0	1	1	badminton, zwemmen	2.625	3.33333	2.55556	2.75	4.3
p30	2	10	111.37 - 000021252.3.wav	11	3	3	3	3	3	3	18	109.415	109.631	1.71463	0.999129	1.56644	1.00603	1	0.62	0	1	39	183	80	1	1	0	0	0	1	0		3	gitaar	1	0		2	0	1	1	badminton, zwemmen	2.625	3.33333	2.55556	2.75	4.3
p30	2	12	110.86 - 000002864.wav	12	4	3	3	3	3	3	19	110.143	109.894	1.71555	1.00309	1.57105	1.0012	1	0.95	1	1	39	183	80	1	1	0	0	0	1	0		3	gitaar	1	0		2	0	1	1	badminton, zwemmen	2.625	3.33333	2.55556	2.75	4.3
p30	2	14	110.43 - 000039249.wav	14	5	5	5	6	5	5	31	108.789	109.029	1.71372	0.993122	1.55704	0.996038	0	0.92	1	1	39	183	80	1	1	0	0	0	1	0		3	gitaar	1	0		2	0	1	1	badminton, zwemmen	2.625	3.33333	2.55556	2.75	4.3
p30	2	16	115.00 - 000065444.3.wav	14	3	2	3	3	2	3	16	109.278	110.679	1.72343	1.00506	1.58949	1.01924	1	0.22	0	1	39	183	80	1	1	0	0	0	1	0		3	gitaar	1	0		2	0	1	1	badminton, zwemmen	2.625	3.33333	2.55556	2.75	4.3
p30	2	18	115.05 - 000063350.3.wav	12	5	5	5	4	5	4	28	109.63	111.046	1.72462	1.00878	1.59596	1.02379	1	0.16	0	1	39	183	80	1	1	0	0	0	1	0		3	gitaar	1	0		2	0	1	1	badminton, zwemmen	2.625	3.33333	2.55556	2.75	4.3
p30	2	20	115.01 - 000034433.3.wav	15	5	3	5	4	2	2	21	110.211	110.831	1.71606	1.00214	1.58497	1.01043	1	0.39	0	1	39	183	80	1	1	0	0	0	1	0		3	gitaar	1	0		2	0	1	1	badminton, zwemmen	2.625	3.33333	2.55556	2.75	4.3
p30	2	22	116.14 - 000029738.wav	13	5	2	5	5	5	4	26	110.644	109.835	1.71582	1.0074	1.57053	1.00198	0	0.34	0	1	39	183	80	1	1	0	0	0	1	0		3	gitaar	1	0		2	0	1	1	badminton, zwemmen	2.625	3.33333	2.55556	2.75	4.3
p31	1	2	112.88 - 000017020.3.wav	15	2	2	1	2	1	1	9	117.622	116.801	1.6359	1.00558	1.59229	1.0034	1	0.44	0	1	37	180	77	1	0	0	0	0	0	0		0		2	0		0			3	fietsen (zonder muziek)	2	3.44444	3.44444	3.875	3
p31	1	4	110.05 - 000041850.3.wav	13	4	5	5	4	6	5	29	115.319	116.09	1.63368	1.00767	1.58036	1.01394	1	0.45	0	1	37	180	77	1	0	0	0	0	0	0		0		2	0		0			3	fietsen (zonder muziek)	2	3.44444	3.44444	3.875	3
p31	1	6	111.00 - 000064508.wav	12	2	3	1	2	4	2	14	114.288	116.453	1.64253	0.987943	1.59386	1.00783	1	0.13	0	1	37	180	77	1	0	0	0	0	0	0		0		2	0		0			3	fietsen (zonder muziek)	2	3.44444	3.44444	3.875	3
p31	1	8	116.01 - 000038567.3.wav	12	2	3	4	3	3	4	19	116.669	116.313	1.65215	1.01641	1.60125	1.01274	2	0.6	0	1	37	180	77	1	0	0	0	0	0	0		0		2	0		0			3	fietsen (zonder muziek)	2	3.44444	3.44444	3.875	3
p31	1	10	115.01 - 000034433.3.wav	15	1	1	1	1	1	1	6	116.513	116.403	1.64089	0.992763	1.59167	0.998694	1	0.69	0	1	37	180	77	1	0	0	0	0	0	0		0		2	0		0			3	fietsen (zonder muziek)	2	3.44444	3.44444	3.875	3
p31	1	12	115.00 - 000065444.3.wav	14	4	5	6	5	3	4	27	116.575	116.164	1.65165	1.00476	1.59874	1.0055	1	0.95	1	1	37	180	77	1	0	0	0	0	0	0		0		2	0		0			3	fietsen (zonder muziek)	2	3.44444	3.44444	3.875	3
p31	1	14	116.72 - 000004136.wav	12	2	2	2	2	2	3	13	115.957	115.757	1.65282	1.00448	1.59434	1.00759	2	0.85	1	1	37	180	77	1	0	0	0	0	0	0		0		2	0		0			3	fietsen (zonder muziek)	2	3.44444	3.44444	3.875	3
p31	1	16	117.95 - 000017694.wav	11	5	5	6	5	6	5	32	116.297	116.001	1.64324	0.992672	1.58846	0.988706	1	0.93	1	1	37	180	77	1	0	0	0	0	0	0		0		2	0		0			3	fietsen (zonder muziek)	2	3.44444	3.44444	3.875	3
p31	1	18	118.04 - 000022496.3.wav	11	3	2	4	3	2	3	17	115.605	115.593	1.64531	1.01192	1.58481	1.01189	1	0.96	1	1	37	180	77	1	0	0	0	0	0	0		0		2	0		0			3	fietsen (zonder muziek)	2	3.44444	3.44444	3.875	3
p31	1	20	118.10 - 000047927.3.wav	11	1	1	1	1	1	1	6	115.604	116.453	1.64662	1.00776	1.59791	1.01144	2	0.42	0	1	37	180	77	1	0	0	0	0	0	0		0		2	0		0			3	fietsen (zonder muziek)	2	3.44444	3.44444	3.875	3
p31	1	22	116.16 - 000026485.3.wav	12	3	1	3	3	2	4	16	115.923	116.84	1.64243	1.00602	1.59893	1.01726	2	0.29	0	1	37	180	77	1	0	0	0	0	0	0		0		2	0		0			3	fietsen (zonder muziek)	2	3.44444	3.44444	3.875	3
p31	2	2	124.63 - 000002948.3.wav	7	5	4	5	4	6	3	27	119.511	118.585	1.65583	1.01729	1.63624	1.01023	1	0.46	0	1	37	180	77	1	0	0	0	0	0	0		0		2	0		0			3	fietsen (zonder muziek)	2	3.44444	3.44444	3.875	3
p31	2	4	115.97 - 000002259.wav	13	6	5	6	6	6	6	35	116.931	116.983	1.65662	0.996881	1.61494	0.99674	2	0.93	1	1	37	180	77	1	0	0	0	0	0	0		0		2	0		0			3	fietsen (zonder muziek)	2	3.44444	3.44444	3.875	3
p31	2	6	116.00 - 000017287.wav	13	1	1	1	1	1	1	6	114.89	114.2	1.65585	0.999662	1.57574	0.999117	2	0.35	0	1	37	180	77	1	0	0	0	0	0	0		0		2	0		0			3	fietsen (zonder muziek)	2	3.44444	3.44444	3.875	3
p31	2	8	106.99 - Roisin Murphy - Ramalama Bang Bang.wav	12	3	2	2	2	2	2	13	112.251	113.448	1.65166	1.01528	1.56138	1.02313	1	0.51	0	1	37	180	77	1	0	0	0	0	0	0		0		2	0		0			3	fietsen (zonder muziek)	2	3.44444	3.44444	3.875	3
p31	2	10	108.03 - 000027622.3.wav	10	1	3	3	2	2	2	13	113.226	113.884	1.64798	0.997345	1.56384	0.997985	2	0.52	0	1	37	180	77	1	0	0	0	0	0	0		0		2	0		0			3	fietsen (zonder muziek)	2	3.44444	3.44444	3.875	3
p31	2	12	110.00 - 000010374.3.wav	11	1	2	3	2	3	2	13	115.33	115.235	1.64517	1.00847	1.57984	1.01297	0	0.97	1	1	37	180	77	1	0	0	0	0	0	0		0		2	0		0			3	fietsen (zonder muziek)	2	3.44444	3.44444	3.875	3
p31	2	14	119.08 - 000054687.3.wav	11	3	2	2	2	3	3	15	115.465	115.137	1.64869	1.0004	1.58182	0.999548	0	0.94	1	1	37	180	77	1	0	0	0	0	0	0		0		2	0		0			3	fietsen (zonder muziek)	2	3.44444	3.44444	3.875	3
p31	2	16	116.14 - 000029738.wav	13	3	5	3	2	3	2	18	114.327	114.725	1.64618	1.00343	1.57368	1.00821	0	0.81	1	1	37	180	77	1	0	0	0	0	0	0		0		2	0		0			3	fietsen (zonder muziek)	2	3.44444	3.44444	3.875	3
p31	2	18	119.29 - Interpol - All Fired Up.wav	12	5	5	5	4	6	6	31	114.478	115.394	1.66327	1.01616	1.59934	1.02664	1	0.04	0	1	37	180	77	1	0	0	0	0	0	0		0		2	0		0			3	fietsen (zonder muziek)	2	3.44444	3.44444	3.875	3
p31	2	20	110.43 - 000039249.wav	14	3	4	3	3	3	2	18	114.288	114.055	1.6371	0.98822	1.55583	0.985405	0	0.96	1	1	37	180	77	1	0	0	0	0	0	0		0		2	0		0			3	fietsen (zonder muziek)	2	3.44444	3.44444	3.875	3
p31	2	22	119.49 - 000002881.3.wav	11	4	5	4	3	5	5	26	114.206	114.496	1.65266	1.00892	1.57683	1.00966	1	0.93	1	1	37	180	77	1	0	0	0	0	0	0		0		2	0		0			3	fietsen (zonder muziek)	2	3.44444	3.44444	3.875	3
p32	1	2	101.92 - 000028002.3.wav	7	6	6	6	6	6	6	36	105.753	105.652	1.62619	1.00407	1.43169	1.00502	1	0.96	1	1	62	179	88	0	0	0	0	0	0	0		0		1	0		4	2	1	2	fietsen	4	3.55556	4	2.5	3.5
p32	1	4	102.76 - 000044379.3.wav	7	3	3	3	1	2	2	14	102.339	104.068	1.63883	1.00641	1.42127	1.02676	0	0.32	0	1	62	179	88	0	0	0	0	0	0	0		0		1	0		4	2	1	2	fietsen	4	3.55556	4	2.5	3.5
p32	1	6	101.01 - 000012978.3.wav	7	2	3	2	2	3	2	14	105.083	104.786	1.61833	0.99121	1.41311	0.992296	1	0.86	1	1	62	179	88	0	0	0	0	0	0	0		0		1	0		4	2	1	2	fietsen	4	3.55556	4	2.5	3.5
p32	1	8	099.83 - 000061281.wav	7	3	3	2	2	3	2	15	103.374	103.794	1.62693	1.00472	1.40713	1.01331	2	0.88	1	1	62	179	88	0	0	0	0	0	0	0		0		1	0		4	2	1	2	fietsen	4	3.55556	4	2.5	3.5
p32	1	10	101.03 - 000029901.3.wav	7	5	6	6	7	7	6	37	103.477	103.431	1.6356	1.0057	1.40975	1.00877	1	0.94	1	1	62	179	88	0	0	0	0	0	0	0		0		1	0		4	2	1	2	fietsen	4	3.55556	4	2.5	3.5
p32	1	12	098.05 - 000030186.wav	3	3	4	4	5	5	5	26	103.031	102.788	1.64391	1.00396	1.4081	1.00702	1	0.97	1	1	62	179	88	0	0	0	0	0	0	0		0		1	0		4	2	1	2	fietsen	4	3.55556	4	2.5	3.5
p32	1	14	098.42 - 000049021.wav	5	3	2	2	2	2	2	13	101.839	101.845	1.63435	0.997462	1.38708	0.998799	1	0.88	1	1	62	179	88	0	0	0	0	0	0	0		0		1	0		4	2	1	2	fietsen	4	3.55556	4	2.5	3.5
p32	1	16	103.01 - 000002789.wav	8	5	6	6	6	6	6	35	101.545	103.147	1.63617	1.00595	1.4064	1.02421	1	0.37	0	1	62	179	88	0	0	0	0	0	0	0		0		1	0		4	2	1	2	fietsen	4	3.55556	4	2.5	3.5
p32	1	18	101.01 - 000001419.3.wav	8	3	2	3	2	3	3	16	102.466	103.107	1.63258	0.999064	1.4027	1.0072	2	0.69	0	1	62	179	88	0	0	0	0	0	0	0		0		1	0		4	2	1	2	fietsen	4	3.55556	4	2.5	3.5
p32	1	20	098.22 - 000029899.wav	5	3	3	2	3	3	3	17	102.03	101.966	1.62997	0.989892	1.38496	0.9931	1	0.75	1	1	62	179	88	0	0	0	0	0	0	0		0		1	0		4	2	1	2	fietsen	4	3.55556	4	2.5	3.5
p32	1	22	096.83 - 000031829.wav	4	3	2	2	2	3	2	14	101.173	101.468	1.64038	1.01012	1.38701	1.01648	0	0.83	1	1	62	179	88	0	0	0	0	0	0	0		0		1	0		4	2	1	2	fietsen	4	3.55556	4	2.5	3.5
p32	2	2	102.00 - Benny Neyman - Hommage Aan Conny Vandenbos.3.wav	7	2	1	2	2	2	1	10	106.972	104.447	1.59752	1.00197	1.39041	0.986566	0	0.12	0	1	62	179	88	0	0	0	0	0	0	0		0		1	0		4	2	1	2	fietsen	4	3.55556	4	2.5	3.5
p32	2	4	101.08 - 000016635.3.wav	7	3	2	2	2	2	2	13	104.702	104.108	1.60431	1.00739	1.39185	1.00505	1	0.72	0	1	62	179	88	0	0	0	0	0	0	0		0		1	0		4	2	1	2	fietsen	4	3.55556	4	2.5	3.5
p32	2	6	100.51 - Do You Really Want To Hurt Me.wav	7	6	7	6	6	6	6	37	104.197	104.085	1.60484	1.0023	1.39196	1.00172	0	0.94	1	1	62	179	88	0	0	0	0	0	0	0		0		1	0		4	2	1	2	fietsen	4	3.55556	4	2.5	3.5
p32	2	8	098.14 - Beats of love.wav	5	7	7	7	7	7	7	42	102.673	102.746	1.60881	1.00145	1.37743	1.00617	2	0.91	1	1	62	179	88	0	0	0	0	0	0	0		0		1	0		4	2	1	2	fietsen	4	3.55556	4	2.5	3.5
p32	2	10	098.00 - 000013942.3.wav	4	1	1	1	1	1	1	6	102.523	102.418	1.59773	0.994918	1.36348	0.995617	0	0.94	1	1	62	179	88	0	0	0	0	0	0	0		0		1	0		4	2	1	2	fietsen	4	3.55556	4	2.5	3.5
p32	2	12	097.92 - 000032576.wav	5	3	2	2	2	4	3	16	101.347	102.206	1.61342	0.997752	1.37418	1.00251	0	0.3	0	1	62	179	88	0	0	0	0	0	0	0		0		1	0		4	2	1	2	fietsen	4	3.55556	4	2.5	3.5
p32	2	14	101.45 - 000003587.wav	7	1	2	2	2	3	2	12	102.235	102.039	1.60886	0.998366	1.36797	0.99547	2	0.97	1	1	62	179	88	0	0	0	0	0	0	0		0		1	0		4	2	1	2	fietsen	4	3.55556	4	2.5	3.5
p32	2	16	105.89 - 000029256.3.wav	12	4	5	5	5	6	6	31	103.022	102.932	1.62183	1.00973	1.39106	1.00705	1	0.85	1	1	62	179	88	0	0	0	0	0	0	0		0		1	0		4	2	1	2	fietsen	4	3.55556	4	2.5	3.5
p32	2	18	097.50 - 000017381.wav	4	1	2	2	1	3	1	10	101.405	101.135	1.61491	0.993488	1.36097	0.994589	0	0.94	1	1	62	179	88	0	0	0	0	0	0	0		0		1	0		4	2	1	2	fietsen	4	3.55556	4	2.5	3.5
p32	2	20	096.19 - 000007524.wav	4	2	2	4	1	2	2	13	100.565	100.635	1.63288	1.01219	1.36928	1.00865	2	0.87	1	1	62	179	88	0	0	0	0	0	0	0		0		1	0		4	2	1	2	fietsen	4	3.55556	4	2.5	3.5
p32	2	22	097.86 - 000003031.wav	5	3	3	3	2	3	2	16	101.431	101.186	1.62078	0.997154	1.36664	0.996968	0	0.93	1	1	62	179	88	0	0	0	0	0	0	0		0		1	0		4	2	1	2	fietsen	4	3.55556	4	2.5	3.5
p32	2	24	097.64 - 000038013.wav	4	2	2	1	1	4	2	12	101.182	102.093	1.63151	1.00861	1.38806	1.01682	2	0.28	0	1	62	179	88	0	0	0	0	0	0	0		0		1	0		4	2	1	2	fietsen	4	3.55556	4	2.5	3.5
p33	1	2	120.49 - 000067004.3.wav	9	5	3	2	6	4	7	27	115.104	114.973	1.54768	0.999256	1.48271	1.00111	1	0.82	1	0	30	181	72	1	1	1	1	0	0	1	Musical College	5	dulcimer, piano, (koor)zang	2	1	modern 1j	3	0	1	2	badminton	3.125	3.66667	3.88889	2.375	4.2
p33	1	4	119.88 - 000024463.3.wav	10	7	6	7	5	4	6	35	114.364	114.287	1.52305	1.00465	1.45042	1.00298	1	0.91	1	0	30	181	72	1	1	1	1	0	0	1	Musical College	6	dulcimer, piano, (koor)zang	2	1	modern 1j	3	0	1	2	badminton	3.125	3.66667	3.88889	2.375	4.2
p33	1	6	115.05 - 000063350.3.wav	12	4	3	2	5	4	5	23	114.125	114.194	1.55239	1.00907	1.47721	1.01033	1	0.9	1	0	30	181	72	1	1	1	1	0	0	1	Musical College	7	dulcimer, piano, (koor)zang	2	1	modern 1j	3	0	1	2	badminton	3.125	3.66667	3.88889	2.375	4.2
p33	1	8	111.37 - 000021252.3.wav	11	6	5	5	6	4	7	33	114.259	114.553	1.55322	0.997109	1.4825	0.999234	1	0.91	1	0	30	181	72	1	1	1	1	0	0	1	Musical College	8	dulcimer, piano, (koor)zang	2	1	modern 1j	3	0	1	2	badminton	3.125	3.66667	3.88889	2.375	4.2
p33	1	10	108.77 - 000047071.wav	13	3	4	4	4	3	6	24	113.684	113.63	1.57651	1.00229	1.49263	1.00489	2	0.86	1	0	30	181	72	1	1	1	1	0	0	1	Musical College	9	dulcimer, piano, (koor)zang	2	1	modern 1j	3	0	1	2	badminton	3.125	3.66667	3.88889	2.375	4.2
p33	1	12	107.45 - 000044571.3.wav	12	5	3	4	6	3	7	28	112.363	112.396	1.55355	1.01141	1.45509	1.01508	1	0.86	1	0	30	181	72	1	1	1	1	0	0	1	Musical College	10	dulcimer, piano, (koor)zang	2	1	modern 1j	3	0	1	2	badminton	3.125	3.66667	3.88889	2.375	4.2
p33	1	14	110.86 - 000002864.wav	12	6	3	5	6	4	5	29	113.823	114.619	1.6009	1.03143	1.52902	1.03995	1	0.42	0	0	30	181	72	1	1	1	1	0	0	1	Musical College	11	dulcimer, piano, (koor)zang	2	1	modern 1j	3	0	1	2	badminton	3.125	3.66667	3.88889	2.375	4.2
p33	1	16	107.86 - 000045247.3.wav	13	5	2	1	6	2	7	23	113.007	113.888	1.57852	1.00789	1.49769	1.0136	1	0.31	0	0	30	181	72	1	1	1	1	0	0	1	Musical College	12	dulcimer, piano, (koor)zang	2	1	modern 1j	3	0	1	2	badminton	3.125	3.66667	3.88889	2.375	4.2
p33	1	18	120.99 - Royksopp - The Girl And The Robot.wav	8	6	6	5	4	5	5	31	115.213	114.451	1.58159	1.02176	1.50823	1.01588	1	0.66	0	0	30	181	72	1	1	1	1	0	0	1	Musical College	13	dulcimer, piano, (koor)zang	2	1	modern 1j	3	0	1	2	badminton	3.125	3.66667	3.88889	2.375	4.2
p33	1	20	109.91 - 000002803.3.wav	13	6	6	5	7	4	7	35	114.659	113.376	1.57442	1.00695	1.48743	0.999997	1	0.45	0	0	30	181	72	1	1	1	1	0	0	1	Musical College	14	dulcimer, piano, (koor)zang	2	1	modern 1j	3	0	1	2	badminton	3.125	3.66667	3.88889	2.375	4.2
p33	1	22	112.88 - 000017020.3.wav	15	4	6	5	6	5	6	32	112.844	112.12	1.59333	1.0373	1.4885	1.03127	1	0.41	0	0	30	181	72	1	1	1	1	0	0	1	Musical College	15	dulcimer, piano, (koor)zang	2	1	modern 1j	3	0	1	2	badminton	3.125	3.66667	3.88889	2.375	4.2
p33	2	2	122.00 - 000061581.wav	9	6	6	5	6	5	6	34	118.669	117.525	1.56541	1.0113	1.53299	1.00066	1	0.16	0	0	30	181	72	1	1	1	1	0	0	1	Musical College	16	dulcimer, piano, (koor)zang	2	1	modern 1j	3	0	1	2	badminton	3.125	3.66667	3.88889	2.375	4.2
p33	2	4	122.77 - 000033203.3.wav	9	6	7	6	5	4	6	34	117.707	114.932	1.58228	1.012	1.5153	0.992306	0	0.27	0	0	30	181	72	1	1	1	1	0	0	1	Musical College	17	dulcimer, piano, (koor)zang	2	1	modern 1j	3	0	1	2	badminton	3.125	3.66667	3.88889	2.375	4.2
p33	2	6	110.05 - 000041850.3.wav	13	7	5	7	6	4	6	35	114.286	115.341	1.58445	0.987607	1.523	0.995802	1	0.59	0	0	30	181	72	1	1	1	1	0	0	1	Musical College	18	dulcimer, piano, (koor)zang	2	1	modern 1j	3	0	1	2	badminton	3.125	3.66667	3.88889	2.375	4.2
p33	2	8	111.00 - 000064508.wav	12	6	5	4	6	3	6	30	114.683	114.897	1.59959	1.02889	1.53141	1.02929	1	0.81	1	0	30	181	72	1	1	1	1	0	0	1	Musical College	19	dulcimer, piano, (koor)zang	2	1	modern 1j	3	0	1	2	badminton	3.125	3.66667	3.88889	2.375	4.2
p33	2	10	116.01 - 000038567.3.wav	12	6	7	7	5	6	6	37	114.569	113.422	1.5829	0.99938	1.49606	0.989711	2	0.45	0	0	30	181	72	1	1	1	1	0	0	1	Musical College	20	dulcimer, piano, (koor)zang	2	1	modern 1j	3	0	1	2	badminton	3.125	3.66667	3.88889	2.375	4.2
p33	2	12	107.05 - 000009283.3.wav	11	6	7	7	5	5	4	34	111.34	111.138	1.58731	1.0158	1.46992	1.02017	0	0.87	1	0	30	181	72	1	1	1	1	0	0	1	Musical College	21	dulcimer, piano, (koor)zang	2	1	modern 1j	3	0	1	2	badminton	3.125	3.66667	3.88889	2.375	4.2
p33	2	14	115.01 - 000034433.3.wav	15	6	7	7	6	6	6	38	112.888	112.015	1.59025	0.99499	1.48428	0.982647	1	0.62	0	0	30	181	72	1	1	1	1	0	0	1	Musical College	22	dulcimer, piano, (koor)zang	2	1	modern 1j	3	0	1	2	badminton	3.125	3.66667	3.88889	2.375	4.2
p33	2	16	106.23 - 000057691.wav	10	5	4	2	5	2	5	23	109.731	110.12	1.58038	1.00832	1.45015	1.01157	2	0.63	0	0	30	181	72	1	1	1	1	0	0	1	Musical College	23	dulcimer, piano, (koor)zang	2	1	modern 1j	3	0	1	2	badminton	3.125	3.66667	3.88889	2.375	4.2
p33	2	18	115.00 - 000065444.3.wav	14	6	7	6	7	6	7	39	111.317	110.838	1.60161	1.02385	1.47929	1.01945	1	0.62	0	0	30	181	72	1	1	1	1	0	0	1	Musical College	24	dulcimer, piano, (koor)zang	2	1	modern 1j	3	0	1	2	badminton	3.125	3.66667	3.88889	2.375	4.2
p33	2	20	104.78 - 000004103.wav	10	6	4	3	5	2	5	25	109.104	115.111	1.58284	1.0118	1.51823	1.06271	2	0.06	0	0	30	181	72	1	1	1	1	0	0	1	Musical College	25	dulcimer, piano, (koor)zang	2	1	modern 1j	3	0	1	2	badminton	3.125	3.66667	3.88889	2.375	4.2
p33	2	22	116.72 - 000004136.wav	12	5	3	2	6	2	6	24	114.595	113.996	1.61676	1.0124	1.53578	1.00424	2	0.28	0	0	30	181	72	1	1	1	1	0	0	1	Musical College	26	dulcimer, piano, (koor)zang	2	1	modern 1j	3	0	1	2	badminton	3.125	3.66667	3.88889	2.375	4.2

## Sheet: All_Description
Header_Title	Header_Description
Participant	Participant ID
Block	Walking done in 1st block of 15 minutes (Block=1) or in 2nd block of 15 minutes (Block=2)
PlayOrder	Playing order of songs per block. Only even numbers, because odd numbers were used to refer to the preceding walking in silence
SongTitle	Song ID
nrOfOccurrences	Number of different participants that walked to this particular song
BMRI2_b1	1st BMRI motivational score: 1=lowest score; 7=highest score
BMRI2_b2	2nd BMRI motivational score: 1=lowest score; 7=highest score
BMRI2_b3	3rd BMRI motivational score: 1=lowest score; 7=highest score
BMRI2_b4	4th BMRI motivational score: 1=lowest score; 7=highest score
BMRI2_b5	5th BMRI motivational score: 1=lowest score; 7=highest score
BMRI2_b6	6th BMRI motivational score: 1=lowest score; 7=highest score
BMRI2_total	Total BMRI motivational score: 6=lowest score; 42=highest score
BPM	BPM rate at which the selected song is played to the participant: tempo-matched to his walking cadence in the preceding 15 sec of silence
SPM	Average number of steps per minute (SPM) in this particular song
StrideLength	Average stride length (m) to this particular song
NormStrideLength	Normalized stride length: devided by the average stride length to the 15 sec of silence preceding the song
StrideVelocity	Average walking velocity (m/s) to this particular song
NormStrideVelocity	Normalized walking velocity: devided by the average velocity of walking to the 15 sec of silence preceding the song
PredeterminedAR	Activating/relaxing labels matched to mood-labels of the songs: 0=relaxing; 1=activating; 2=undefined
ResVecLen	Resultant vector length of beat-step relation in this particular song, excluding the first 10 sec (value 0-1: 0=no stable relation at all; 1=perfectly stable phase between step and beat)
InSync	0=instable phase; 1=stable phase; A resultant vector lenght of 0.74 was used as a splitting point in the data between the proces of walking phase coherently or phase incorently
Sex	Is the participant male or female? (0=f/1=m)
Age_yr	What is the age of the participant?
Body_length_cm	What is the body length of the participant?
Body_weight_kg	What is the bodyweigth of the participant?
Dominant_ hand	Right handed or left handed? (0=L/1=R)
Music_education	Is the participant educated in music? (0=no/1=yes)
Type_of_music_education_dko	Does or did the participant follow lessons in music education at a DKO? (0=no/1=yes)
Type_of_music_education_autodidact	Is the participant an autodidact in learning music? (0=no/1=yes)
Type_of_music_education_privat_lessons	Does or did the participant follow privat lessons in music education? (0=no/1=yes)
Type_of_music_education_conservatory	Does or did the participant follow lessons in music education at a conservatory? (0=no/1=yes)
Type_of_music_education_musicology	Does or did the participant study musicology? (0=no/1=yes)
Type_of_music_education_other (text)	What other kinds of music education does or did the participant follow? (text)
Years_music_education	How many years of music education has the participant already followed? (0=none; 1=<1 year; 2=1-3 years; 3=4-6 years; 4=7-9 years; 5=>9 years)
Type_of_instrument	What type of instrument does or did the participant play? (text)
Dance_frequency	How often does the participant dance? (0=never; 1=once a year; 2=once a month; 3=once a week; 4=multiple times a week)
Dance_education	Does or did the participant follow lessons in dance education? (0=no/1=yes)
Type_of_dance_education	What type of dance education does or did the participant follow? (text)
Jog_frequency	How often does the participant jog? (0=never; 1=once a year; 2=once a month; 3=once a week; 4=multiple times a week)
Jog_partner	Does the participant jog together with someone else? (0=mostly individual; 1=mostly in group; 2=both)
Jogging_&_music	Does the participant jog while listening to music? (0=mostly WITHOUT music; 1=mostly WITH music; 2=both)
Frequency_other_sports	How often does the participant do other sports? (0=never; 1=once a year; 2=once a month; 3=once a week; 4=multiple times a week)
Type_of_sports	What other sport activities does or did the participant do? (tekst)
Extraversion	Big Five Inventory (BFI) personality outcome for extraversion
Agreeableness	Big Five Inventory (BFI) personality outcome for agreeableness
Conscientiousness	Big Five Inventory (BFI) personality outcome for conscientiousness
Neuroticism	Big Five Inventory (BFI) personality outcome for neuroticism
Openness	Big Five Inventory (BFI) personality outcome for openness

## Sheet: SongAverages
SongTitle	NormStrideLength	RegressStrideLength	MusicType
126.10 - 000054745.3.wav Gemiddeld	0.998086	99.4842	0
110.43 - 000039249.wav Gemiddeld	0.997495	99.4888	0
097.86 - 000003031.wav Gemiddeld	0.990736	99.7039	0
116.00 - 000017287.wav Gemiddeld	0.997832	99.7379	0
107.05 - 000009283.3.wav Gemiddeld	0.998133	99.7692	0
105.00 - 000051038.3.wav Gemiddeld	1.00331	99.9198	0
101.01 - 000001419.3.wav Gemiddeld	0.999176	99.938	0
108.03 - 000027622.3.wav Gemiddeld	1.0003	99.9882	0
106.23 - 000057691.wav Gemiddeld	1.00165	100.018	0
100.51 - Do You Really Want To Hurt Me.wav Gemiddeld	1.00087	100.025	0
101.45 - 000003587.wav Gemiddeld	1.00099	100.039	0
097.92 - 000032576.wav Gemiddeld	1.00155	100.058	0
102.00 - Benny Neyman - Hommage Aan Conny Vandenbos.3.wav Gemiddeld	0.997019	100.075	0
122.77 - 000033203.3.wav Gemiddeld	1.00074	100.124	1
101.08 - 000016635.3.wav Gemiddeld	1.00613	100.13	1
120.49 - 000067004.3.wav Gemiddeld	1.00411	100.14	1
102.76 - 000044379.3.wav Gemiddeld	0.999184	100.172	1
119.08 - 000054687.3.wav Gemiddeld	1.00751	100.184	1
119.29 - Interpol - All Fired Up.wav Gemiddeld	1.00389	100.193	1
116.01 - 000038567.3.wav Gemiddeld	1.00373	100.199	1
110.05 - 000041850.3.wav Gemiddeld	1.00001	100.259	1
101.03 - 000029901.3.wav Gemiddeld	1.00352	100.271	1
118.10 - 000047927.3.wav Gemiddeld	1.00534	100.302	1
125.80 - 000034661.3.wav Gemiddeld	1.00263	100.348	1
101.92 - 000028002.3.wav Gemiddeld	1.00384	100.359	1
121.48 - 000063794.wav Gemiddeld	1.00206	100.381	1
117.95 - 000017694.wav Gemiddeld	1.00353	100.41	1
099.83 - 000061281.wav Gemiddeld	1.00003	100.415	1
110.00 - 000010374.3.wav Gemiddeld	1.00418	100.432	1
120.99 - Royksopp - The Girl And The Robot.wav Gemiddeld	1.00764	100.448	1
101.01 - 000012978.3.wav Gemiddeld	1.00264	100.46	1
124.63 - 000002948.3.wav Gemiddeld	1.00465	100.485	1
111.00 - 000064508.wav Gemiddeld	1.00542	100.491	1
107.86 - 000045247.3.wav Gemiddeld	1.00404	100.497	1
115.97 - 000002259.wav Gemiddeld	1.00138	100.502	1
115.00 - 000065444.3.wav Gemiddeld	1.00747	100.529	1
118.04 - 000022496.3.wav Gemiddeld	1.00581	100.567	1
115.05 - 000063350.3.wav Gemiddeld	1.00247	100.571	1
111.37 - 000021252.3.wav Gemiddeld	1.00848	100.579	1
107.45 - 000044571.3.wav Gemiddeld	1.0073	100.585	1
108.77 - 000047071.wav Gemiddeld	1.00531	100.585	1
119.49 - 000002881.3.wav Gemiddeld	1.00488	100.662	2
106.99 - Roisin Murphy - Ramalama Bang Bang.wav Gemiddeld	1.00623	100.672	2
104.71 - 000001760.3.wav Gemiddeld	1.00929	100.674	2
115.01 - 000034433.3.wav Gemiddeld	1.00459	100.681	2
103.01 - 000002789.wav Gemiddeld	1.00879	100.688	2
116.14 - 000029738.wav Gemiddeld	1.00376	100.695	2
112.88 - 000017020.3.wav Gemiddeld	1.00947	100.697	2
104.78 - 000004103.wav Gemiddeld	1.01453	100.725	2
122.00 - 000061581.wav Gemiddeld	1.00415	100.73	2
098.22 - 000029899.wav Gemiddeld	1.00471	100.753	2
116.16 - 000026485.3.wav Gemiddeld	1.01107	100.764	2
116.72 - 000004136.wav Gemiddeld	1.00351	100.764	2
119.88 - 000024463.3.wav Gemiddeld	1.00322	100.776	2
110.86 - 000002864.wav Gemiddeld	1.00967	100.781	2
109.91 - 000002803.3.wav Gemiddeld	1.00537	100.785	2
098.42 - 000049021.wav Gemiddeld	1.01029	100.793	2
105.89 - 000029256.3.wav Gemiddeld	1.00704	100.88	2
098.14 - Beats of love.wav Gemiddeld	1.0069	100.882	2

## Sheet: SongAverages_Description
"SongAverages" contains average normalized stride length values for 59 songs that were used for training (cross-validating) a regression model
Header_Title	Header_Description
SongTitle	Song ID
NormStrideLength	Measured normalized stride length, averaged over the number of participants that walked to this song
RegressStrideLength	Predicted normalized stride length
MusicType	Type of music according to model: 0=relaxing; 1=neutral; 2=activating
